# Supplementary material for: RNA sequencing of peripheral blood in amyotrophic lateral sclerosis reveals distinct molecular subtypes: Considerations for biomarker discovery
Source: Neuropathol Appl Neurobiol. 2023 Nov 7;49(6):e12943. doi: 10.1111/nan.12943 (PMC10946588; doi:10.1111/nan.12943)
Supplement: Supplementary file 2 — Supplementary Tables Table S1. Complete demographic, clinical and technical sample information for sALS (n = 96) and control (n = 48) peripheral blood RNA‐seq cohort. Table S3. Differential gene expression results for sALS (n = 96) vs controls (n = 48). Table S4. Metascape Gene Ontology (GO) and Kyoto Encyclopedia of Genes and Genomes (KEGG) pathway enrichment analysis result for sALS–control differentially expressed genes. Table S5. Complete Ingenuity Pathway Analysis result for sALS–control differentially expressed genes. Table S7. Genes belonging to four co‐expression modules significantly associated with sex or age in sALS cases as identified by WGCNA. Table S12a. List of differentially expressed genes defining sALS subgroups, their cluster membership and direction of gene expression change. Table S12b. List of differentially expressed genes identified in sALS cluster 3 relative to sALS cluster 0 (padj.BH < 0.05 and abs(logFC) > log2(1.5)). Table S13a. Metascape Gene Ontology (GO) and Kyoto Encyclopedia of Genes and Genomes (KEGG) pathway enrichment analysis result for sALS subgroup differentially expressed genes. Table S13b. Metascape Gene Ontology (GO) and Kyoto Encyclopedia of Genes and Genomes (KEGG) pathway enrichment analysis result for sALS subgroup differentially expressed genes. Table S13c. Metascape Gene Ontology (GO) and Kyoto Encyclopedia of Genes and Genomes (KEGG) pathway enrichment analysis result for sALS subgroup differentially expressed genes. Table S13d. Metascape Gene Ontology (GO) and Kyoto Encyclopedia of Genes and Genomes (KEGG) pathway enrichment analysis result for sALS subgroup differentially expressed genes. Table S13e. Metascape Gene Ontology (GO) and Kyoto Encyclopedia of Genes and Genomes (KEGG) pathway enrichment analysis result for sALS subgroup differentially expressed genes. Table S13f. Metascape Gene Ontology (GO) and Kyoto Encyclopedia of Genes and Genomes (KEGG) pathway enrichment analysis result for sALS subgroup differentia [file NAN-49-0-s002.xlsx]

## Sheet: S1
Table S1. Complete demographic, clinical and technical sample information for sALS (n=96) and control (n=48) peripheral blood RNA-seq cohort.
For non-deceased sALS patients (Deceased = 0), Disease_duration is calculated based on lost to follow up or last known alive date. Collection_point indicates when in disease duration blood sample was collected where 0 is disease onset and 1 is death.
Collection_stage indicates sALS subgroup assignment for early- and late-stage collection analysis. Cluster_membership indicates sALS subgroup assignment from clustering analysis.
Sequencing metrics (Q20, Q30, GC_content, Total_reads, Mapped_reads) are all post-trimming.
Collection_ID	Disease_status	Sex	Age_at_collection	Age_of_onset	Site_of_onset	WGS_data	Gene_mutation	Disease_duration_months	Deceased	Collection_point	Collection_stage	Flowcell_ID	RIN	RNA_concentration	Q20	Q30	GC_content	Total_reads	Mapped_reads_Salmon	Mapped_reads_HISAT2	Cluster_membership
Case01	sALS	M	61	60.3	spinal	Y	NA	24.5	1	0.3592	early	170414_7001408_0131_ACAFJLANXX	7.8	84.4	95.73	91.37	56.98	28101876	92.54	96.72	0
Case02	sALS	F	53.8	51.7	bulbar	Y	NA	86.6	1	0.2933	early	170414_7001408_0131_ACAFJLANXX	7.6	79.4	98.34	96.46	56.16	13755522	91.18	98.77	2
Case03	sALS	M	78.1	74.7	spinal	Y	NA	55.7	1	0.7253	NA	170414_7001408_0131_ACAFJLANXX	7.8	87.3	95.19	90.4	53.47	22078524	88.43	97.5	3
Case04	sALS	M	70.9	51.7	spinal	Y	NA	268.5	1	0.8611	late	170414_7001408_0131_ACAFJLANXX	6.6	104.6	96.87	93.25	58.57	31021860	93.92	98.54	2
Case05	sALS	F	57.6	55.3	spinal	Y	NA	48.3	1	0.5714	NA	170414_7001408_0131_ACAFJLANXX	7	69.1	94.84	89.77	54.43	28371132	86.77	96.4	1
Case06	sALS	M	60	54.8	bulbar	Y	NA	86.5	1	0.7295	late	170414_7001408_0131_ACAFJLANXX	7.5	99.2	98.17	96.04	54.78	15980848	89.42	98.67	0
Case07	sALS	F	76	74.6	bulbar	Y	NA	22.5	1	0.7911	late	170414_7001408_0131_ACAFJLANXX	6.8	152.2	95.43	90.81	56.23	25757386	92.09	96.82	2
Case08	sALS	F	81.3	78.6	spinal	Y	NA	38.1	1	0.8609	late	170414_7001408_0131_ACAFJLANXX	6.9	159.5	97.33	94.35	58.84	37396626	93.75	98.67	2
Case09	sALS	M	70.8	68.3	spinal	Y	NA	33.6	1	0.8958	late	170414_7001408_0131_ACAFJLANXX	7.1	76.9	96.33	92.36	58.27	33279002	92.09	97.98	3
Case10	sALS	F	73.9	72.1	spinal	Y	NA	37.7	1	0.5703	NA	170414_7001408_0131_ACAFJLANXX	5.8	77.8	97.59	94.82	58.05	32040220	92.31	98.64	1
Case11	sALS	M	67.4	61.1	spinal	Y	NA	84	1	0.9	late	170414_7001408_0131_ACAFJLANXX	6.4	70.7	95.63	91.21	57.7	26103454	91.02	96.37	3
Case12	sALS	F	44.5	43.3	spinal	Y	NA	112.8	0	0.1241	NA	multiple	6.2	83.5	95.15	90.34	56.2	58315026	89.64	96.43	3
Case13	sALS	M	61.3	57.2	spinal	Y	C9orf72 GGGGCC repeat expansion (>30 repeats)	64.4	1	0.7578	late	multiple	6.7	61.1	96.79	93.21	55.16	68874412	88.08	98.77	0
Case14	sALS	M	71.6	64.2	spinal	Y	NA	159	1	0.5579	NA	170414_7001408_0131_ACAFJLANXX	6.7	34.1	96.49	92.62	54.57	25318982	88.53	97.24	1
Case15	sALS	M	68.8	60.4	spinal	Y	NA	198.4	0	0.5076	NA	170414_7001408_0131_ACAFJLANXX	5.3	46.3	97.37	94.33	57.04	15280696	90.81	98.38	1
Case16	sALS	M	69.7	67.7	spinal	Y	NA	52.8	1	0.4489	early	170414_7001408_0131_ACAFJLANXX	6.7	49.1	97.82	95.3	56.99	31596268	90.93	98.16	1
Case17	sALS	M	44.6	40.4	spinal	Y	NA	88.6	1	0.5609	NA	170414_7001408_0131_ACAFJLANXX	7.2	64.8	97.43	94.54	57.31	16849016	90.54	98.11	0
Case18	sALS	M	62	60.1	spinal	Y	NA	47.2	1	0.4725	NA	170414_7001408_0131_ACAFJLANXX	7.1	69.4	98.02	95.67	57.82	38445020	92.26	98.36	1
Case19	sALS	F	72.6	71.7	bulbar	Y	NA	37.6	1	0.3005	early	170414_7001408_0131_ACAFJLANXX	6.8	52.5	97.76	95.13	59.44	20700762	93.95	97.97	1
Case20	sALS	M	45.6	51.7	spinal	Y	NA	61.2	1	0.3088	early	170414_7001408_0131_ACAFJLANXX	6.7	79.3	97.33	94.33	56.44	19584042	92.3	98.73	0
Case21	sALS	M	73.3	69.6	spinal	Y	NA	54	1	0.8241	late	170414_7001408_0131_ACAFJLANXX	9.1	64.7	98.11	95.95	53.39	17980444	83.5	98.56	3
Case22	sALS	M	70.4	60.8	spinal	Y	NA	128.6	0	0.8935	NA	170414_7001408_0131_ACAFJLANXX	8.3	30.8	96.42	92.67	51.68	27441360	81.2	97.24	0
Case23	sALS	M	69.3	64.7	spinal	Y	NA	65.1	1	0.8433	late	170414_7001408_0131_ACAFJLANXX	8.5	80.6	98.3	96.38	56.45	22139742	90.32	98.09	0
Case24	sALS	F	55	53.8	spinal	Y	NA	24.3	1	0.6379	NA	multiple	5.5	165.1	97.03	93.75	55.11	20668220	90.48	98.72	3
Case25	sALS	F	64.8	64	spinal	Y	NA	26	1	0.3615	early	170414_7001408_0131_ACAFJLANXX	7	53.4	95.74	91.32	56.89	30900608	92.04	96.86	0
Case26	sALS	M	60.4	55.1	spinal	Y	NA	76.1	1	0.8489	late	170414_7001408_0131_ACAFJLANXX	6.5	69.1	96.55	92.78	54.4	24417302	85.14	97.26	3
Case27	sALS	F	75	74	spinal	Y	NA	16.9	1	0.716	NA	multiple	6.9	67.4	96.11	91.88	55.97	50278202	89.34	97.48	3
Case28	sALS	F	61	58.5	spinal	Y	NA	39.1	1	0.7621	late	170414_7001408_0131_ACAFJLANXX	5.5	104.4	97.67	95.01	56.99	21093274	91.45	97.97	3
Case29	sALS	M	43.3	37.3	NA	Y	NA	76.2	1	0.9514	late	170421_7001408_0133_BCAKTJANXX	6.5	87.9	98.36	96.47	57.29	47903860	93.08	98.82	2
Case30	sALS	M	77.2	64.2	spinal	Y	NA	246.4	0	0.6356	NA	170414_7001408_0131_ACAFJLANXX	6.7	63.8	97.26	94.23	57.88	35651162	93.31	98.29	3
Case31	sALS	M	69.7	68	spinal	Y	NA	85.5	1	0.2363	early	170414_7001408_0131_ACAFJLANXX	6.2	76.4	97.27	94.19	56.99	47180808	92.16	98.53	3
Case32	sALS	F	35.9	33.2	spinal	Y	NA	38.8	1	0.8325	late	multiple	5.1	172.9	94.81	89.02	58.82	38535684	94.36	97.08	0
Case33	sALS	F	56.2	42	spinal	Y	NA	260	0	0.6562	NA	170414_7001408_0131_ACAFJLANXX	5.9	111.9	98.2	96.02	59.68	17044002	97.63	98.86	0
Case34	sALS	F	31.9	29.8	spinal	Y	NA	85.2	1	0.2993	early	170414_7001408_0131_ACAFJLANXX	7.7	50.9	95.34	90.71	52.7	32318942	90.43	96.44	0
Case35	sALS	M	31.7	26	spinal	Y	NA	157.3	0	0.4348	NA	multiple	6.8	52.8	96.8	93.35	51.64	63969626	84.92	98.3	0
Case36	sALS	M	65.4	62.7	spinal	Y	NA	97.7	1	0.3296	early	170414_7001408_0131_ACAFJLANXX	7.8	37.4	97.27	94.21	52.6	24529174	82.18	98.46	0
Case37	sALS	F	49.5	44.4	spinal	Y	NA	73.4	1	0.8406	late	170414_7001408_0131_ACAFJLANXX	6.8	76.1	98.01	95.66	57.77	27831926	92.15	98.29	0
Case38	sALS	F	68.6	67.5	bulbar	Y	NA	30.6	1	0.4444	early	multiple	6.3	90.8	96.4	92.44	58.97	17462252	93.67	98.25	3
Case39	sALS	M	81.3	77.3	spinal	Y	NA	71.4	1	0.6639	NA	170414_7001408_0131_ACAFJLANXX	6.7	120.8	98.32	96.39	57.53	19592846	94.94	98.55	3
Case40	sALS	F	80	74.8	spinal	Y	NA	83.7	1	0.7455	late	multiple	6.2	89	96.32	92.22	58.02	38188214	94.52	98.31	3
Case41	sALS	M	80.6	78.5	spinal	Y	NA	40.9	1	0.6137	NA	170414_7001408_0131_ACAFJLANXX	6.8	48.2	95.52	90.93	57.45	21126664	94.38	96.82	3
Case42	sALS	F	63.8	62.7	bulbar	Y	NA	26.3	1	0.4981	NA	170414_7001408_0131_ACAFJLANXX	7	80.3	97.18	93.95	58.41	37039178	94.51	98.74	3
Case43	sALS	M	82.7	81.3	spinal	Y	NA	20.2	1	0.8218	late	170414_7001408_0131_ACAFJLANXX	7.3	73.5	95.12	90.19	54.45	31983692	84.67	95.68	1
Case44	sALS	M	45.5	43.9	spinal	Y	NA	23.4	0	0.8632	NA	170414_7001408_0131_ACAFJLANXX	8.1	50.1	98	95.72	54.51	13251878	89.29	98.44	0
Case45	sALS	M	89	86	bulbar	Y	NA	44.9	1	0.8085	late	170414_7001408_0131_ACAFJLANXX	6.5	85.2	98.2	96.11	56.65	13157000	91.93	98.64	3
Case46	sALS	M	61.4	59.8	spinal	N	NA	34.5	1	0.5652	NA	170414_7001408_0131_ACAFJLANXX	6.6	114.6	97.35	94.31	57.8	12404868	93.04	98.28	3
Case47	sALS	M	66.7	58.3	spinal	Y	NA	145.5	1	0.6873	NA	170414_7001408_0131_ACAFJLANXX	7.4	88.7	98.12	96.01	57.31	12783462	92.23	98.45	0
Case48	sALS	M	48.8	42.9	spinal	Y	NA	110.1	1	0.6376	NA	170414_7001408_0131_ACAFJLANXX	6.9	103	96.66	93.02	58.03	32191818	93.57	98.11	3
Case49	sALS	F	33.3	30.7	spinal	N	NA	116.8	0	0.2628	NA	170414_7001408_0131_ACAFJLANXX	7.9	62.5	95.52	91.02	53.32	23658054	86.11	96.99	0
Case50	sALS	M	36.2	27.9	bulbar	Y	NA	173.2	1	0.5791	NA	170414_7001408_0131_ACAFJLANXX	7.7	103.9	96.81	93.34	58.3	24785516	93.44	98.2	0
Case51	sALS	M	71.9	71.1	spinal	Y	NA	57.2	1	0.1556	early	170414_7001408_0131_ACAFJLANXX	6.9	144.5	98.27	96.3	57.07	20264552	93.11	98.83	0
Case52	sALS	M	47.5	45.3	spinal	Y	NA	31	1	0.8419	late	170414_7001408_0131_ACAFJLANXX	7.9	102.8	95.81	91.56	55.26	18258278	91.95	96.79	0
Case53	sALS	F	63	62.3	spinal	Y	NA	40	1	0.21	early	multiple	7.2	88.4	96.24	92.22	54.75	46587720	88.62	97.8	3
Case54	sALS	F	57.5	55.4	bulbar	Y	NA	32.1	1	0.7913	late	170414_7001408_0131_ACAFJLANXX	7	69.7	96.86	93.45	58.64	22709554	93.38	98.18	3
Case55	sALS	M	40.8	39.3	spinal	Y	NA	31	1	0.5871	NA	170421_7001408_0133_BCAKTJANXX	6.8	90.2	98.49	96.68	60.1	23113774	93.81	98.69	0
Case56	sALS	F	70.5	68	spinal	Y	NA	32.3	1	0.9659	late	170414_7001408_0131_ACAFJLANXX	6.8	63.4	98.02	95.68	58.93	13551526	91.59	97.89	0
Case57	sALS	M	86	80.7	spinal	Y	NA	145.8	0	0.4314	NA	170421_7001408_0133_BCAKTJANXX	6.3	74	93.55	86.85	57.32	43593446	95.1	97.47	0
Case58	sALS	F	64.1	60.5	spinal	Y	NA	48.4	1	0.9029	late	170421_7001408_0133_BCAKTJANXX	6.6	83.9	98.33	96.35	57.39	27046224	91.36	98.49	0
Case59	sALS	M	66.2	64.6	bulbar	Y	NA	34.4	1	0.5843	NA	170421_7001408_0133_BCAKTJANXX	6.9	95	97.96	95.58	59.28	25538342	94.91	98.68	0
Case60	sALS	M	75.7	71.3	spinal	N	NA	83.6	1	0.6328	NA	170421_7001408_0133_BCAKTJANXX	5.7	126.3	93.44	86.56	58.57	24180672	95.28	97.53	3
Case61	sALS	M	60.4	53.5	spinal	Y	NA	138.6	1	0.5924	NA	multiple	6.1	79	95.85	91.3	57.96	13301196	94.77	98.58	2
Case62	sALS	M	70.2	69.2	spinal	Y	NA	13.7	1	0.8978	late	multiple	6.4	84	95.57	90.93	55.56	16844790	89.81	97.05	1
Case63	sALS	M	66.1	62.5	spinal	Y	NA	44.7	1	0.9754	late	170414_7001408_0131_ACAFJLANXX	7.3	96	98.44	96.63	58.09	16816888	95.24	98.77	0
Case64	sALS	F	60.2	59	bulbar	Y	NA	42.3	1	0.3475	early	multiple	7.2	80.3	96.71	93.03	55	47649416	87.95	98.38	0
Case65	sALS	F	60.6	57.9	spinal	N	NA	88.8	1	0.3716	early	170414_7001408_0131_ACAFJLANXX	6.6	88.1	96.55	92.87	57.35	33046532	91.24	97.54	3
Case66	sALS	F	67.4	66	spinal	Y	NA	38	1	0.4316	early	170421_7001408_0133_BCAKTJANXX	6.7	129.5	97.94	95.62	59.61	13346876	94.72	98.09	0
Case67	sALS	M	54.4	53.6	spinal	Y	NA	64.2	1	0.1542	early	multiple	7.4	92.1	94.55	88.69	55.88	49500138	90.01	96.39	3
Case68	sALS	F	82.5	79.2	spinal	N	NA	42.1	1	0.9525	late	170421_7001408_0133_BCAKTJANXX	6.4	84.2	98.43	96.55	59.49	20230732	95.1	98.67	0
Case69	sALS	M	82.3	78.5	bulbar	Y	NA	56	1	0.8339	late	170421_7001408_0133_BCAKTJANXX	5.5	58.9	97.52	94.74	60.3	12343754	95.31	98.64	3
Case70	sALS	M	59.5	58.4	spinal	Y	NA	13.4	0	1	NA	170421_7001408_0133_BCAKTJANXX	5.8	184.9	98.44	96.65	60.46	37430500	97.9	99.26	0
Case71	sALS	F	63.2	61.6	bulbar	Y	NA	43.9	1	0.4374	early	170421_7001408_0133_BCAKTJANXX	6.9	59.9	93.76	87.22	56.21	37127200	89.88	97.2	3
Case72	sALS	M	36.3	35.6	spinal	N	NA	44	1	0.1841	early	170421_7001408_0133_BCAKTJANXX	6.6	63.6	98.42	96.51	57.68	12557956	87.76	98.46	0
Case73	sALS	M	91.2	90.2	bulbar	Y	NA	50.6	1	0.2352	early	170421_7001408_0133_BCAKTJANXX	7.4	34.5	97.49	94.73	54.28	25493060	84.49	97.95	2
Case74	sALS	M	70.8	66.7	spinal	Y	NA	99.6	0	0.496	NA	170421_7001408_0133_BCAKTJANXX	6.8	69.4	93.05	85.92	56.79	25938304	92.89	96.85	2
Case75	sALS	M	73.1	67.7	spinal	Y	NA	82.8	1	0.7754	late	170414_7001408_0131_ACAFJLANXX	7.5	68.2	96.98	93.63	56.36	38207068	85.11	97.89	3
Case76	sALS	F	77.9	76.5	bulbar	Y	NA	22.8	1	0.7544	late	170421_7001408_0133_BCAKTJANXX	6.6	75.7	97.97	95.62	57.44	24505972	87.5	99.06	0
Case77	sALS	M	69.4	66.7	spinal	N	NA	104.6	1	0.3107	early	170421_7001408_0133_BCAKTJANXX	5.8	80.2	98.47	96.64	59.94	15647120	94.84	98.79	3
Case78	sALS	M	72.4	71.4	spinal	Y	NA	56.8	1	0.2113	early	170421_7001408_0133_BCAKTJANXX	5.3	41.8	97.59	94.78	57.55	28580208	88.98	98.28	3
Case79	sALS	F	59	55.7	bulbar	Y	NA	58.8	1	0.6633	NA	170421_7001408_0133_BCAKTJANXX	6.3	76.5	97.07	94	57.61	19927734	94.95	98.18	0
Case80	sALS	F	72.7	71	spinal	Y	NA	28.7	1	0.6794	NA	170421_7001408_0133_BCAKTJANXX	7.3	93.9	98.3	96.38	58.41	19454934	95.32	98.81	2
Case81	sALS	M	45.8	42.1	spinal	Y	NA	95	1	0.46	NA	170421_7001408_0133_BCAKTJANXX	5.4	92	97.95	95.5	61.17	17788620	97.25	98.9	3
Case82	sALS	M	52.9	52	spinal	Y	NA	44	1	0.2477	early	170421_7001408_0133_BCAKTJANXX	6.2	56.3	94.03	87.58	57.94	32977736	92.93	97.55	0
Case83	sALS	F	59.2	57.5	spinal	Y	NA	59.1	1	0.3452	early	multiple	6.4	109.4	96.04	91.72	58.44	17556032	96.56	98.44	0
Case84	sALS	F	71.4	69.9	bulbar	Y	NA	42.4	1	0.4151	early	170421_7001408_0133_BCAKTJANXX	6.1	91.5	98.16	95.98	59.18	23877388	95.58	98.75	0
Case85	sALS	M	84	82.6	spinal	Y	NA	45.9	1	0.3725	early	170421_7001408_0133_BCAKTJANXX	5.7	72.6	97.87	95.36	61.18	32401818	96.98	98.97	3
Case86	sALS	F	74.3	72.4	spinal	Y	NA	34.7	1	0.6628	NA	170421_7001408_0133_BCAKTJANXX	6.7	64.2	97.77	95.21	58.79	29101238	93.62	98.3	0
Case87	sALS	M	43.8	38.4	spinal	Y	NA	138.3	0	0.4707	NA	multiple	6.7	57.1	94.58	88.77	54.84	41536954	91.56	96.85	0
Case88	sALS	M	78	77	spinal	Y	NA	27.5	1	0.4291	early	170421_7001408_0133_BCAKTJANXX	5.3	28.3	98.46	96.62	57.84	16680798	94.5	98.43	2
Case89	sALS	F	44.7	42.7	spinal	Y	NA	85.7	1	0.2765	early	multiple	6	65.4	96.91	93.35	57.59	87672512	93.46	98.5	1
Case90	sALS	F	75.7	74.6	bulbar	Y	NA	22.7	1	0.5815	NA	170421_7001408_0133_BCAKTJANXX	5.2	78.2	98.66	97.04	59.12	18670678	94.58	98.9	3
Case91	sALS	M	67	64.9	spinal	Y	NA	47.3	1	0.537	NA	170421_7001408_0133_BCAKTJANXX	6	71.9	98.74	97.22	60.03	18013706	96.8	99.06	0
Case92	sALS	F	39.1	38.7	bulbar	Y	NA	31.4	1	0.1465	early	170421_7001408_0133_BCAKTJANXX	6.2	105.3	97.8	95.26	59.35	19778296	94.12	98.93	0
Case93	sALS	M	58.3	54.6	spinal	N	NA	54.8	1	0.8248	late	170421_7001408_0133_BCAKTJANXX	7.2	107.6	98.68	97.15	57.56	15597074	95.22	98.95	0
Case94	sALS	M	69.8	65.1	spinal	Y	NA	79.9	1	0.7071	NA	multiple	6.4	83.9	94.55	88.69	55.37	59211354	90.2	96.79	3
Case95	sALS	M	58.4	55.8	bulbar	Y	NA	51.7	1	0.5977	NA	170421_7001408_0133_BCAKTJANXX	5.6	46.3	97.35	94.76	56.4	51373916	88.76	96.69	3
Case96	sALS	F	67.8	65.5	bulbar	Y	NA	49.4	1	0.5648	NA	170421_7001408_0133_BCAKTJANXX	5.1	67.2	97.75	95.2	57.71	34782602	93.05	98.8	0
Control01	Control	F	62.6	NA	NA	N	NA	NA	0	NA	control	170414_7001408_0131_ACAFJLANXX	7.7	73.6	97.04	93.88	57.12	25755898	93.73	98.31	NA
Control02	Control	F	64.4	NA	NA	N	NA	NA	0	NA	control	multiple	7.8	34.7	94.4	88.44	54.45	54765430	87.36	96.37	NA
Control03	Control	F	70.8	NA	NA	N	NA	NA	0	NA	control	170414_7001408_0131_ACAFJLANXX	6.3	58.9	97.22	94.09	55.85	35300996	90.89	98.53	NA
Control04	Control	M	68.5	NA	NA	N	NA	NA	0	NA	control	170414_7001408_0131_ACAFJLANXX	6.1	88	98.32	96.35	59.5	11889020	96.67	98.91	NA
Control05	Control	M	84.3	NA	NA	N	NA	NA	0	NA	control	multiple	6.7	71.4	96.96	93.6	56.1	46025040	92.1	98.42	NA
Control06	Control	M	48.6	NA	NA	N	NA	NA	0	NA	control	170414_7001408_0131_ACAFJLANXX	5.2	189.1	97.83	95.33	58.89	25767036	96.4	98.63	NA
Control07	Control	M	54.5	NA	NA	N	NA	NA	0	NA	control	170414_7001408_0131_ACAFJLANXX	6.2	74.1	96	91.85	56.02	29491024	91.21	97.17	NA
Control08	Control	M	53.2	NA	NA	N	NA	NA	0	NA	control	170414_7001408_0131_ACAFJLANXX	7	66.2	98.16	95.97	58.65	20163212	92.6	98.3	NA
Control09	Control	F	72.2	NA	NA	N	NA	NA	0	NA	control	170414_7001408_0131_ACAFJLANXX	6.8	75.3	98.29	96.29	56.63	23433128	90.44	98.33	NA
Control10	Control	M	68.8	NA	NA	N	NA	NA	0	NA	control	170414_7001408_0131_ACAFJLANXX	7.8	48.4	96.61	92.91	56.66	18406056	91.8	98.3	NA
Control11	Control	F	32.2	NA	NA	N	NA	NA	0	NA	control	multiple	5.9	76.6	95.43	90.69	55.75	15374052	91.3	96.42	NA
Control12	Control	M	68.4	NA	NA	N	NA	NA	0	NA	control	170414_7001408_0131_ACAFJLANXX	6.9	66.5	97.5	94.59	56.95	34359046	92.12	98.81	NA
Control13	Control	M	56.4	NA	NA	N	NA	NA	0	NA	control	170421_7001408_0133_BCAKTJANXX	7.9	39.9	97.44	94.59	56.1	55331572	93.13	98.45	NA
Control14	Control	M	74.9	NA	NA	N	NA	NA	0	NA	control	170414_7001408_0131_ACAFJLANXX	6.8	86.7	98.03	95.7	58.56	27413744	93.38	98.13	NA
Control15	Control	M	55.4	NA	NA	N	NA	NA	0	NA	control	170414_7001408_0131_ACAFJLANXX	7.3	59.1	96.52	92.65	58.21	33723128	93.22	97.85	NA
Control16	Control	M	57.1	NA	NA	N	NA	NA	0	NA	control	multiple	6.6	153.2	94.73	88.92	58.75	21744132	94.62	97.04	NA
Control17	Control	F	40	NA	NA	N	NA	NA	0	NA	control	multiple	7.4	80.5	95.63	91.09	53.5	51017974	87.25	97.51	NA
Control18	Control	F	56.7	NA	NA	N	NA	NA	0	NA	control	multiple	6.4	96.7	96.88	93.37	53.61	87603794	88.51	98.47	NA
Control19	Control	M	42.3	NA	NA	N	NA	NA	0	NA	control	170414_7001408_0131_ACAFJLANXX	6.3	100.4	96.56	92.79	57.94	32192744	93.31	98.31	NA
Control20	Control	M	72.4	NA	NA	N	NA	NA	0	NA	control	170414_7001408_0131_ACAFJLANXX	7.1	77.9	96.46	92.67	56.22	24873066	90.74	98.19	NA
Control21	Control	M	53	NA	NA	N	NA	NA	0	NA	control	170414_7001408_0131_ACAFJLANXX	6.8	117	98.24	96.14	59.37	29602004	97.19	99.22	NA
Control22	Control	M	65.9	NA	NA	N	NA	NA	0	NA	control	170414_7001408_0131_ACAFJLANXX	6.2	92.5	95.88	91.72	55.51	21880286	92.45	96.81	NA
Control23	Control	F	32.3	NA	NA	N	NA	NA	0	NA	control	170421_7001408_0133_BCAKTJANXX	6.1	126.6	98.34	96.42	59.96	30414646	94.72	98.21	NA
Control24	Control	M	58.2	NA	NA	N	NA	NA	0	NA	control	170421_7001408_0133_BCAKTJANXX	6.4	37.3	98.06	95.89	56.88	15849336	92.23	98.62	NA
Control25	Control	M	75.4	NA	NA	N	NA	NA	0	NA	control	170414_7001408_0131_ACAFJLANXX	5.9	108.8	97.4	94.48	57.59	21292874	94.32	98.35	NA
Control26	Control	F	61	NA	NA	N	NA	NA	0	NA	control	170414_7001408_0131_ACAFJLANXX	7	106.8	98.32	96.34	56.81	23397258	92.15	98.78	NA
Control27	Control	F	70.1	NA	NA	N	NA	NA	0	NA	control	170414_7001408_0131_ACAFJLANXX	5.9	103.8	97.28	94.26	59.05	28209882	95.36	98.38	NA
Control28	Control	F	70.4	NA	NA	N	NA	NA	0	NA	control	multiple	6.7	91.4	94.83	89.02	59.24	31525148	95.13	97.47	NA
Control29	Control	M	66	NA	NA	N	NA	NA	0	NA	control	multiple	5.6	72.8	94.61	88.6	59.9	46660002	95.26	97.2	NA
Control30	Control	F	69.5	NA	NA	N	NA	NA	0	NA	control	170414_7001408_0131_ACAFJLANXX	6.4	100.9	97.05	93.73	59.35	32194140	94.99	98.71	NA
Control31	Control	F	64.2	NA	NA	N	NA	NA	0	NA	control	170414_7001408_0131_ACAFJLANXX	6.7	77.2	96.95	93.58	58.05	32498132	91.98	97.92	NA
Control32	Control	F	60.6	NA	NA	N	NA	NA	0	NA	control	170414_7001408_0131_ACAFJLANXX	7.4	78.9	96.93	93.6	54.72	35129746	85.55	98.29	NA
Control33	Control	M	58.1	NA	NA	N	NA	NA	0	NA	control	170421_7001408_0133_BCAKTJANXX	7.1	63.1	96.56	93.22	56.44	20475924	90.43	97.09	NA
Control34	Control	M	81.1	NA	NA	N	NA	NA	0	NA	control	170414_7001408_0131_ACAFJLANXX	6	75	97.13	93.91	60.68	29523288	95.69	98.52	NA
Control35	Control	M	43.3	NA	NA	N	NA	NA	0	NA	control	170414_7001408_0131_ACAFJLANXX	7.5	99.9	97.42	94.49	59.97	40350794	95.03	98.42	NA
Control36	Control	M	74.4	NA	NA	N	NA	NA	0	NA	control	170421_7001408_0133_BCAKTJANXX	7.5	65.3	98.16	95.98	57.82	13304632	91.58	98.37	NA
Control37	Control	M	63.8	NA	NA	N	NA	NA	0	NA	control	170421_7001408_0133_BCAKTJANXX	7.6	52.2	98.51	96.73	57.32	15327782	88.77	98.68	NA
Control38	Control	M	71.2	NA	NA	N	NA	NA	0	NA	control	170421_7001408_0133_BCAKTJANXX	6.6	29.1	97.98	95.61	55.74	22436134	86.43	98.62	NA
Control39	Control	F	64.3	NA	NA	N	NA	NA	0	NA	control	multiple	6.7	81.9	94.83	89.15	57.11	69411618	92.06	96.96	NA
Control40	Control	F	51.6	NA	NA	N	NA	NA	0	NA	control	170421_7001408_0133_BCAKTJANXX	7.3	84.6	97.74	95.19	57.86	22294422	92.49	97.97	NA
Control41	Control	F	47.8	NA	NA	N	NA	NA	0	NA	control	170421_7001408_0133_BCAKTJANXX	5.4	38.6	98.29	96.14	58.21	35902208	88.02	98.64	NA
Control42	Control	F	46.2	NA	NA	N	NA	NA	0	NA	control	170421_7001408_0133_BCAKTJANXX	7.6	87.2	98.51	96.83	56.78	23444952	89.29	98.51	NA
Control43	Control	M	60.2	NA	NA	N	NA	NA	0	NA	control	170421_7001408_0133_BCAKTJANXX	7.3	67.2	98.15	95.93	58.49	22656796	94.56	98.51	NA
Control44	Control	M	75.2	NA	NA	N	NA	NA	0	NA	control	170421_7001408_0133_BCAKTJANXX	6.4	69.3	93.4	86.35	58.49	43607764	92.99	97.17	NA
Control45	Control	F	68.5	NA	NA	N	NA	NA	0	NA	control	170421_7001408_0133_BCAKTJANXX	6.1	74	97.74	95.15	59.67	31016394	93.16	98.56	NA
Control46	Control	M	40.1	NA	NA	N	NA	NA	0	NA	control	170421_7001408_0133_BCAKTJANXX	6.9	97.5	97.69	95.07	58.14	49231840	93.18	98.53	NA
Control47	Control	F	50.4	NA	NA	N	NA	NA	0	NA	control	170421_7001408_0133_BCAKTJANXX	6	64.9	98.01	95.62	57.35	46042730	90.51	98.43	NA
Control48	Control	F	62.6	NA	NA	N	NA	NA	0	NA	control	170421_7001408_0133_BCAKTJANXX	7.7	68.3	97.57	94.85	56.98	34187944	88.87	97.96	NA

## Sheet: S3
Table S3. Differential gene expression results for sALS (n=96) versus controls (n=48).
245/12569 detected genes were identified as differentially expressed (padj.BH < 0.05).
Gene_ID	Transcript_ID	Gene_Symbol	Description	gene_biotype	Protein_ID	HGNC	MIM	Ensembl	IMGT/GENE-DB	chromosome	logFC	logCPM	F	PValue	padj.BH
285855	NM_001366481,NM_198486,NR_134562,NR_134563	RPL7L1	ribosomal protein L7 like 1	protein_coding	NP_001353410.1;NP_940888.3	21370	617417	.	.	6	-0.223744	4.09286	29.1367	2.58615e-07	0.00325053
23389	NM_015335,XM_011538080,XM_011538081,XM_011538082,XM_017019090	MED13L	mediator complex subunit 13L	protein_coding	NP_056150.1;XP_011536382.1;XP_011536383.1;XP_011536384.1;XP_016874579.1	22962	608771	.	.	12	0.347107	4.07545	21.978	6.15406e-06	0.0193376
25894	NM_001129727,NM_001129728,NM_001129729,NM_001129731,XM_011522985,XM_011522986,XM_011522987,XM_011522988,XR_933268	PLEKHG4	pleckstrin homology and RhoGEF domain containing G4	protein_coding	NP_001123199.1;NP_001123200.1;NP_001123201.1;NP_001123203.1;XP_011521287.1;XP_011521288.1;XP_011521289.1;XP_011521290.1	24501	609526	.	.	16	-0.421621	1.82394	22.3166	5.2766e-06	0.0193376
107984421	XR_001748490,XR_001748491	LOC107984421	uncharacterized LOC107984421, transcript variant X2	lncRNA	.	.	.	.	.	11	0.360862	2.61979	22.3065	5.30075e-06	0.0193376
4088	NM_001145102,NM_001145103,NM_001145104,NM_005902,XM_011521559,XM_011521560	SMAD3	SMAD family member 3	protein_coding	NP_001138574.1;NP_001138575.1;NP_001138576.1;NP_005893.1;XP_011519861.1;XP_011519862.1	6769	603109	.	.	15	-0.234987	4.06361	20.8369	1.03537e-05	0.0213961
4772	NM_001278669,NM_001278670,NM_001278672,NM_001278673,NM_001278675,NM_006162,NM_172387,NM_172388,NM_172389,NM_172390,XM_017025783	NFATC1	nuclear factor of activated T cells 1	protein_coding	NP_001265598.1;NP_001265599.1;NP_001265601.1;NP_001265602.1;NP_001265604.1;NP_006153.2;NP_765975.1;NP_765976.1;NP_765977.1;NP_765978.1;XP_016881272.1	7775	600489	.	.	18	-0.230615	3.85844	20.5305	1.1916e-05	0.0213961
102723340	XR_001749274,XR_001749275,XR_002957423,XR_002957424,XR_945236,XR_945237	LOC102723340	uncharacterized LOC102723340, transcript variant X4	lncRNA	.	.	.	.	.	12	0.508326	2.35052	20.7561	1.07834e-05	0.0213961
142	NM_001618	PARP1	poly(ADP-ribose) polymerase 1	protein_coding	NP_001609.2	270	173870	.	.	1	-0.240322	5.07927	18.8731	2.56366e-05	0.0241209
762	NM_000717,NR_137422,XM_005257639,XM_011525183,XM_017025012,XR_001752604,XR_001752605,XR_001752606,XR_001752607,XR_001752608,XR_001752609,XR_001752610	CA4	carbonic anhydrase 4	protein_coding	NP_000708.1;XP_005257696.1;XP_011523485.1;XP_016880501.1	1375	114760	.	.	17	0.498051	3.53922	18.7578	2.76734e-05	0.0241209
5037	NM_002567	PEBP1	phosphatidylethanolamine binding protein 1	protein_coding	NP_002558.1	8630	604591	.	.	12	-0.236161	4.46336	17.9274	3.9878e-05	0.0241209
7850	NM_001261419,NM_004633,NR_048564,XM_006712734,XM_006712736,XM_011511801,XM_011511803,XM_011511804,XM_011511805,XM_011511807,XM_011511808,XM_017004889,XM_024453129,XR_923024	IL1R2	interleukin 1 receptor type 2	protein_coding	NP_001248348.1;NP_004624.1;XP_006712797.1;XP_006712799.1;XP_011510103.1;XP_011510105.1;XP_011510106.1;XP_011510107.1;XP_011510109.1;XP_011510110.1;XP_016860378.1;XP_024308897.1	5994	147811	.	.	2	0.429463	4.80936	18.2569	3.48531e-05	0.0241209
8761	NM_001135653,NM_001135654,NM_003819	PABPC4	poly(A) binding protein cytoplasmic 4	protein_coding	NP_001129125.1;NP_001129126.1;NP_003810.1	8557	603407	.	.	1	-0.180248	5.07425	18.9209	2.50726e-05	0.0241209
9958	NM_001252078,NM_001252079,NM_001351159,NM_001351160,NM_001351161,NM_001351162,NM_001351163,NM_001351164,NM_001351165,NM_001351166,NM_006313,NR_147078,NR_147079,NR_147080,NR_147081,NR_147082	USP15	ubiquitin specific peptidase 15	protein_coding	NP_001239007.1;NP_001239008.1;NP_001338088.1;NP_001338089.1;NP_001338090.1;NP_001338091.1;NP_001338092.1;NP_001338093.1;NP_001338094.1;NP_001338095.1;NP_006304.1	12613	604731	.	.	12	0.318293	5.62305	19.4242	1.98984e-05	0.0241209
22796	NM_001145036,NM_007357	COG2	component of oligomeric golgi complex 2	protein_coding	NP_001138508.1;NP_031383.1	6546	606974	.	.	1	-0.255202	2.94515	19.2747	2.12735e-05	0.0241209
23231	NM_001297592,NM_001297594,NM_015187,XM_011513819,XM_024453953,XM_024453954,XM_024453955,XR_001741182	SEL1L3	SEL1L family member 3	protein_coding	NP_001284521.1;NP_001284523.1;NP_056002.2;XP_011512121.2;XP_024309721.1;XP_024309722.1;XP_024309723.1	29108	.	.	.	4	-0.303163	3.78983	17.9247	3.99278e-05	0.0241209
25875	NM_001243689,NM_001300765,NM_001351312,NM_001351313,NM_001351315,NM_001351316,NM_001351317,NM_001351319,NM_001351320,NM_001351321,NM_001351322,NM_001351323,NM_001351324,NM_001351325,NM_001351326,NM_001351327,NM_001351328,NM_001351330,NM_001351332,NM_001351333,NM_001351334,NM_001351335,NM_001351336,NM_001351337,NM_015416,NR_045019,NR_045020,NR_147098,NR_147099,NR_147100,NR_147101,NR_147102,NR_1471…	LETMD1	LETM1 domain containing 1	protein_coding	NP_001230618.1;NP_001287694.1;NP_001338241.1;NP_001338242.1;NP_001338244.1;NP_001338245.1;NP_001338246.1;NP_001338248.1;NP_001338249.1;NP_001338250.1;NP_001338251.1;NP_001338252.1;NP_001338253.1;NP_001338254.1;NP_001338255.1;NP_001338256.1;NP_001338257.1;NP_001338259.1;NP_001338261.1;NP_001338262.1;NP_001338263.1;NP_001338264.1;NP_001338265.1;NP_001338266.1;NP_056231.3;XP_006719398.1;XP_006719403…	24241	.	.	.	12	-0.199011	3.95574	19.2055	2.19672e-05	0.0241209
60528	NM_001165962,NM_018127,NM_173717,XM_024450850,XM_024450851,XM_024450852,XM_024450853,XM_024450854,XM_024450855,XM_024450856,XM_024450857,XM_024450858,XM_024450859,XM_024450860,XM_024450861,XM_024450862	ELAC2	elaC ribonuclease Z 2	protein_coding	NP_001159434.1;NP_060597.4;NP_776065.1;XP_024306618.1;XP_024306619.1;XP_024306620.1;XP_024306621.1;XP_024306622.1;XP_024306623.1;XP_024306624.1;XP_024306625.1;XP_024306626.1;XP_024306627.1;XP_024306628.1;XP_024306629.1;XP_024306630.1	14198	605367	.	.	17	-0.213766	4.1355	18.6771	2.80865e-05	0.0241209
65265	NM_023080,XM_024447234	C8orf33	chromosome 8 open reading frame 33	protein_coding	NP_075568.1;XP_024303002.1	26104	.	.	.	8	-0.2115	2.95745	17.9049	4.03007e-05	0.0241209
81606	NM_030915,XM_017005059	LBH	LBH regulator of WNT signaling pathway	protein_coding	NP_112177.2;XP_016860548.1	29532	611763	.	.	2	-0.275752	5.92853	18.2503	3.42808e-05	0.0241209
89872	NM_080429,XM_011510104	AQP10	aquaporin 10	protein_coding	NP_536354.2;XP_011508406.1	16029	606578	.	.	1	0.627307	1.32693	18.0619	3.76149e-05	0.0241209
116369	NM_001193476,NM_052961,NM_138718,XM_011514294,XM_017010235,XR_926055	SLC26A8	solute carrier family 26 member 8	protein_coding	NP_001180405.1;NP_443193.1;NP_619732.2;XP_011512596.1;XP_016865724.1	14468	608480	.	.	6	0.553962	1.97575	18.2859	3.39491e-05	0.0241209
2625	NM_001002295,NM_002051,XM_005252442,XM_005252443	GATA3	GATA binding protein 3	protein_coding	NP_001002295.1;NP_002042.1;XP_005252499.1;XP_005252500.1	4172	131320	.	.	10	-0.310919	2.90775	17.1426	5.7692e-05	0.0261884
3480	NM_000875,NM_001291858,XM_011521516,XM_011521517,XM_017022136,XM_017022137,XM_017022138,XM_017022139,XM_024449913	IGF1R	insulin like growth factor 1 receptor	protein_coding	NP_000866.1;NP_001278787.1;XP_011519818.1;XP_011519819.1;XP_016877625.1;XP_016877626.1;XP_016877627.1;XP_016877628.1;XP_024305681.1	5465	147370	.	.	15	0.306133	4.30442	17.3595	5.21152e-05	0.0261884
9834	NR_026800	FAM30A	family with sequence similarity 30 member A	lncRNA	.	19955	616623	.	.	14	-0.427332	2.66337	17.5119	4.86883e-05	0.0261884
65125	NM_001184985,NM_014823,NM_018979,NM_213655,XM_006719003,XM_011520997,XM_011520998,XM_011520999,XM_011521000,XM_011521001,XM_011521002,XM_011521003,XM_011521004,XM_011521005,XM_011521006,XM_011521007,XM_011521008,XM_011521009,XM_017019834,XM_017019835,XM_017019836,XM_017019837,XM_017019838,XM_017019839	WNK1	WNK lysine deficient protein kinase 1	protein_coding	NP_001171914.1;NP_055638.2;NP_061852.3;NP_998820.3;XP_006719066.1;XP_011519299.1;XP_011519300.1;XP_011519301.1;XP_011519302.1;XP_011519303.1;XP_011519304.1;XP_011519305.1;XP_011519306.1;XP_011519307.1;XP_011519308.1;XP_011519309.1;XP_011519310.1;XP_011519311.1;XP_016875323.1;XP_016875324.1;XP_016875325.1;XP_016875326.1;XP_016875327.1;XP_016875328.1	14540	605232	.	.	12	0.245376	5.65871	17.1787	5.67162e-05	0.0261884
80315	NM_001308189,NM_001308191,NM_001308192,NM_001308193,NM_030627,XM_005265994,XM_011534660,XM_011534661	CPEB4	cytoplasmic polyadenylation element binding protein 4	protein_coding	NP_001295118.1;NP_001295120.1;NP_001295121.1;NP_001295122.1;NP_085130.2;XP_005266051.1;XP_011532962.1;XP_011532963.1	21747	610607	.	.	5	0.462528	2.49712	17.6308	4.59872e-05	0.0261884
200315	NM_001270406,NM_145699	APOBEC3A	apolipoprotein B mRNA editing enzyme catalytic subunit 3A	protein_coding	NP_001257335.1;NP_663745.1	17343	607109	.	.	22	0.343923	6.41032	17.3501	5.26554e-05	0.0261884
100289678	NM_001195220,NR_144366,NR_144367,XM_011515701,XR_001744503	ZNF783	zinc finger family member 783	protein_coding	NP_001182149.1;XP_011514003.1	27222	.	.	.	7	-0.225503	3.74152	17.1189	5.834e-05	0.0261884
199786	NM_001098524,NM_001321826,NM_001321827,NM_001321828,NM_001363609,NM_173544,XM_005259813,XM_011527781,XM_011527786,XM_011527787,XM_011527789,XM_017026453,XM_017026454,XM_017026455,XM_017026456,XM_017026457	NIBAN3	niban apoptosis regulator 3	protein_coding	NP_001091994.1;NP_001308755.2;NP_001308756.2;NP_001308757.1;NP_001350538.1;NP_775815.2;XP_005259870.1;XP_011526083.1;XP_011526088.1;XP_011526089.1;XP_011526091.1;XP_016881942.1;XP_016881943.1;XP_016881944.1;XP_016881945.1;XP_016881946.1	24130	609967	.	.	19	-0.419194	4.38465	17.0798	6.05943e-05	0.0262624
974	NM_000626,NM_001039933,NM_001329050,NM_021602	CD79B	CD79b molecule	protein_coding	NP_000617.1;NP_001035022.1;NP_001315979.1;NP_067613.1	1699	147245	.	.	17	-0.38235	5.317	16.3078	8.70956e-05	0.0265045
3178	NM_002136,NM_031157,NR_135167	HNRNPA1	heterogeneous nuclear ribonucleoprotein A1	protein_coding	NP_002127.1;NP_112420.1	5031	164017	.	.	12	-0.202894	7.25496	16.4845	7.87863e-05	0.0265045
9444	NM_001301085,NM_006775,NM_206853,NM_206854,NM_206855,XM_011536258,XM_011536259,XM_011536260,XM_011536261,XM_017011502,XM_017011503,XM_017011504,XR_001743749,XR_001743750,XR_245557,XR_942633	QKI	QKI, KH domain containing RNA binding	protein_coding	NP_001288014.1;NP_006766.1;NP_996735.1;NP_996736.1;NP_996737.1;XP_011534560.1;XP_011534561.1;XP_011534562.1;XP_011534563.1;XP_016866991.1;XP_016866992.1;XP_016866993.1	21100	609590	.	.	6	0.354185	3.87425	16.4855	7.92304e-05	0.0265045
26267	NM_012166,XM_005251439,XM_006716754,XM_017014619,XR_001746270,XR_001746271,XR_929230	FBXO10	F-box protein 10	protein_coding	NP_036298.2;XP_005251496.1;XP_006716817.1;XP_016870108.1	13589	609092	.	.	9	-0.393448	1.09783	16.7654	6.89587e-05	0.0265045
54707	NM_018066	GPN2	GPN-loop GTPase 2	protein_coding	NP_060536.3	25513	.	.	.	1	-0.15089	3.70281	16.1419	9.27274e-05	0.0265045
55350	NM_001291702,NM_001291703,NM_001368149,NM_001368150,NM_001368151,NM_001368152,NM_001368154,NM_001368155,NM_001368156	VNN3	vanin 3	protein_coding	NP_001278631.1;NP_001278632.1;NP_001355078.1;NP_001355079.1;NP_001355080.1;NP_001355081.1;NP_001355083.1;NP_001355084.1;NP_001355085.1	16431	606592	.	.	6	0.383993	4.25103	16.4842	7.98201e-05	0.0265045
84418	NM_032412	CYSTM1	cysteine rich transmembrane module containing 1	protein_coding	NP_115788.1	30239	.	.	.	5	0.368532	4.0847	16.5255	7.80412e-05	0.0265045
90121	NM_001346789,NM_001346790,NM_001346791,NM_001346792,NM_058163	TSR2	TSR2 ribosome maturation factor	protein_coding	NP_001333718.1;NP_001333719.1;NP_001333720.1;NP_001333721.1;NP_477511.1	25455	300945	.	.	X	-0.175813	3.86686	16.1407	9.27835e-05	0.0265045
92558	NM_001367886,NM_207311,NR_147892,NR_147893,NR_147894,XM_006719694,XM_006719696,XM_006719697,XM_011538999,XM_011539000,XM_011539001,XR_001748923,XR_944834,XR_944836	BICDL1	BICD family like cargo adaptor 1	protein_coding	NP_001354815.1;NP_997194.2;XP_006719757.1;XP_006719759.1;XP_006719760.1;XP_011537301.1;XP_011537302.1;XP_011537303.1	28095	617002	.	.	12	-0.319389	3.13813	16.3194	8.52167e-05	0.0265045
122953	NM_001135047,NM_001135048,NM_001135049,NM_130469,XM_005267332,XM_017020971,XM_017020972,XM_017020973,XM_017020974,XM_017020975,XM_017020976	JDP2	Jun dimerization protein 2	protein_coding	NP_001128519.1;NP_001128520.1;NP_001128521.1;NP_569736.1;XP_005267389.1;XP_016876460.1;XP_016876461.1;XP_016876462.1;XP_016876463.1;XP_016876464.1;XP_016876465.1	17546	608657	.	.	14	0.274525	3.89526	16.7581	6.91971e-05	0.0265045
729683	NR_046273	LOC729683	uncharacterized LOC729683	lncRNA	.	.	.	.	.	17	-0.226677	3.35993	16.8351	6.67198e-05	0.0265045
100130557	NR_024567	NFYC-AS1	NFYC antisense RNA 1	lncRNA	.	49451	.	.	.	1	-0.504455	-0.0137093	16.3745	8.30107e-05	0.0265045
100507062	NR_038286	PSMD6-AS2	PSMD6 antisense RNA 2	lncRNA	.	44125	.	.	.	3	0.523613	0.828474	16.7098	7.07986e-05	0.0265045
101928595	NR_135192	LOC101928595	uncharacterized LOC101928595	lncRNA	.	.	.	.	.	16	0.388586	2.83487	16.3838	8.27833e-05	0.0265045
105378415	XR_001747531,XR_001747532,XR_001747533,XR_946175	LOC105378415	uncharacterized LOC105378415, transcript variant X4	lncRNA	.	.	.	.	.	10	0.366731	4.76685	16.2272	9.01032e-05	0.0265045
3772	NM_001276435,NM_001276436,NM_001276437,NM_001276438,NM_001276439,NM_002243,NM_170736,NM_170737,XM_005260975,XM_006724002,XM_011529560,XM_011529561,XM_017028343,XM_017028344,XM_017028345	KCNJ15	potassium inwardly rectifying channel subfamily J member 15	protein_coding	NP_001263364.1;NP_001263365.1;NP_001263366.1;NP_001263367.1;NP_001263368.1;NP_002234.2;NP_733932.1;NP_733933.1;XP_005261032.1;XP_006724065.1;XP_011527862.1;XP_011527863.1;XP_016883832.1;XP_016883833.1;XP_016883834.1	6261	602106	.	.	21	0.363372	6.25481	16.0094	9.97893e-05	0.0266862
9681	NM_001007188,NM_001136029,NM_001242896,NM_001242897,NM_001363852,NM_001363854,NM_001364318,NM_001364319,NM_001364320,NM_001369901,NM_001369902,NM_001369903,NM_014662,NR_110988,NR_146296,NR_157125,NR_157126,NR_157128,XM_011530557,XM_011530561,XM_011530562,XM_011530563,XM_011530565,XM_011530568,XM_011530569,XM_017029113,XM_017029114,XM_017029115,XM_024452305,XR_001755389,XR_001755390,XR_937973	DEPDC5	DEP domain containing 5, GATOR1 subcomplex subunit	protein_coding	NP_001007189.1;NP_001129501.1;NP_001229825.1;NP_001229826.1;NP_001350781.1;NP_001350783.1;NP_001351247.1;NP_001351248.1;NP_001351249.1;NP_001356830.1;NP_001356831.1;NP_001356832.1;NP_055477.1;XP_011528859.1;XP_011528863.1;XP_011528864.1;XP_011528865.1;XP_011528867.1;XP_011528870.1;XP_011528871.1;XP_016884602.1;XP_016884603.1;XP_016884604.1;XP_024308073.1	18423	614191	.	.	22	-0.232244	2.95848	15.9881	9.97809e-05	0.0266862
126917	NM_001136265,XM_011540630	IFFO2	intermediate filament family orphan 2	protein_coding	NP_001129737.1;XP_011538932.1	27006	.	.	.	1	-0.237776	3.54747	15.9898	9.97012e-05	0.0266862
26031	NM_015550,NM_145320,NM_145321,NM_145322,NR_104111,NR_104112,XM_005249698,XM_006715681,XM_006715682,XM_006715683,XM_006715684,XM_011515258,XM_011515259,XM_017011948,XM_017011949,XR_001744620,XR_428073,XR_428074,XR_428075,XR_926927,XR_926929	OSBPL3	oxysterol binding protein like 3	protein_coding	NP_056365.1;NP_663160.1;NP_663161.1;NP_663162.1;XP_005249755.1;XP_006715744.1;XP_006715745.1;XP_006715746.1;XP_006715747.1;XP_011513560.1;XP_011513561.1;XP_016867437.1;XP_016867438.1	16370	606732	.	.	7	-0.32819	2.35928	15.9111	0.000103515	0.0271059
26051	NM_001172735,NM_015568,XM_011528768,XM_011528769,XM_017027785	PPP1R16B	protein phosphatase 1 regulatory subunit 16B	protein_coding	NP_001166206.1;NP_056383.1;XP_011527070.1;XP_011527071.1;XP_016883274.1	15850	613275	.	.	20	-0.250915	4.16228	15.7776	0.000110334	0.0283017
79707	NM_024654,XM_005263493,XM_011542147,XM_017002337,XM_017002338,XM_017002339	NOL9	nucleolar protein 9	protein_coding	NP_078930.4;XP_005263550.1;XP_011540449.1;XP_016857826.1;XP_016857827.1;XP_016857828.1	26265	.	.	.	1	-0.217816	3.12439	15.7191	0.00011346	0.0285216
6599	NM_003074	SMARCC1	SWI/SNF related, matrix associated, actin dependent regulator of chromatin subfamily c member 1	protein_coding	NP_003065.3	11104	601732	.	.	3	-0.138351	4.33371	15.6456	0.000117519	0.0289626
1089	NM_001362492,NM_001362493,NM_001362495,NM_001817,XM_011526343,XM_011526345,XM_011526349,XM_011526350,XM_011526352,XM_011526354,XM_017026199,XM_017026200,XM_017026201,XM_017026202,XM_017026203,XM_017026204,XM_017026205,XM_017026206,XM_017026207,XM_017026208,XM_017026209,XM_017026210,XM_017026211,XM_017026212,XM_017026213,XR_001753592,XR_001753593,XR_001753594,XR_935719	CEACAM4	CEA cell adhesion molecule 4	protein_coding	NP_001349421.1;NP_001349422.1;NP_001349424.1;NP_001808.2;XP_011524645.1;XP_011524647.1;XP_011524651.1;XP_011524652.1;XP_011524654.1;XP_011524656.1;XP_016881688.1;XP_016881689.1;XP_016881690.1;XP_016881691.1;XP_016881692.1;XP_016881693.1;XP_016881694.1;XP_016881695.1;XP_016881696.1;XP_016881697.1;XP_016881698.1;XP_016881699.1;XP_016881700.1;XP_016881701.1;XP_016881702.1	1816	.	.	.	19	0.340378	5.64415	15.4301	0.000131549	0.0295257
1635	NM_001012732,NM_001351743,NM_001351744,NM_001351745,NM_001351747,NM_001351748,NM_001351750,NM_001351753,NM_001921,XM_005262778,XM_005262781,XM_005262782,XM_006714115,XM_006714116,XM_011531674,XM_011531675,XM_011531676,XM_017007820,XM_017007822,XM_017007823,XM_017007824	DCTD	dCMP deaminase	protein_coding	NP_001012750.1;NP_001338672.1;NP_001338673.1;NP_001338674.1;NP_001338676.1;NP_001338677.1;NP_001338679.1;NP_001338682.1;NP_001912.2;XP_005262835.1;XP_005262838.1;XP_005262839.1;XP_006714178.1;XP_006714179.1;XP_011529976.1;XP_011529977.1;XP_011529978.1;XP_016863309.1;XP_016863311.1;XP_016863312.1;XP_016863313.1	2710	607638	.	.	4	-0.204127	3.57623	15.4177	0.000131077	0.0295257
4351	NM_001289155,NM_001289156,NM_001289157,NM_001330372,NM_002435,XM_017022208,XM_017022209	MPI	mannose phosphate isomerase	protein_coding	NP_001276084.1;NP_001276085.1;NP_001276086.1;NP_001317301.1;NP_002426.1;XP_016877697.1;XP_016877698.1	7216	154550	.	.	15	-0.244565	3.69085	15.5411	0.000123547	0.0295257
29994	NM_001289975,NM_001329857,NM_001329858,NM_013450,NR_110586,XM_005246488,XM_005246489,XM_005246492,XM_011511038,XM_011511039,XM_011511042,XM_011511043,XM_011511044,XM_011511045,XM_011511047,XM_011511048,XM_011511050,XM_011511051,XM_011511052,XM_011511053,XM_011511054,XM_011511056,XM_017003920,XM_017003921,XM_017003922,XM_017003923,XM_017003924,XM_017003925,XM_017003926,XM_017003928,XM_017003930,XM…	BAZ2B	bromodomain adjacent to zinc finger domain 2B	protein_coding	NP_001276904.1;NP_001316786.1;NP_001316787.1;NP_038478.2;XP_005246545.2;XP_005246546.2;XP_005246549.2;XP_011509340.1;XP_011509341.1;XP_011509344.1;XP_011509345.1;XP_011509346.1;XP_011509347.1;XP_011509349.1;XP_011509350.1;XP_011509352.1;XP_011509353.1;XP_011509354.1;XP_011509355.1;XP_011509356.1;XP_011509358.1;XP_016859409.1;XP_016859410.1;XP_016859411.1;XP_016859412.1;XP_016859413.1;XP_016859414…	963	605683	.	.	2	0.364809	3.54209	15.5242	0.000125306	0.0295257
105369214	XM_011514190	LOC105369214	uncharacterized LOC105369214	protein_coding	XP_011512492.1	.	.	.	.	NA	0.469064	1.0369	15.4577	0.000128587	0.0295257
617	NM_001079866,NM_001257342,NM_001257343,NM_001257344,NM_001318836,NM_001320717,NM_001371443,NM_001371444,NM_001371446,NM_001371447,NM_001371448,NM_001371449,NM_001371450,NM_001371451,NM_001371452,NM_001371453,NM_001371454,NM_001371455,NM_001371456,NM_001374085,NM_001374086,NM_004328,NR_163955	BCS1L	BCS1 homolog, ubiquinol-cytochrome c reductase complex chaperone	protein_coding	NP_001073335.1;NP_001244271.1;NP_001244272.1;NP_001244273.1;NP_001305765.1;NP_001307646.1;NP_001358372.1;NP_001358373.1;NP_001358375.1;NP_001358376.1;NP_001358377.1;NP_001358378.1;NP_001358379.1;NP_001358380.1;NP_001358381.1;NP_001358382.1;NP_001358383.1;NP_001358384.1;NP_001358385.1;NP_001361014.1;NP_001361015.1;NP_004319.1	1020	603647	.	.	2	-0.25614	3.09283	15.1825	0.000146742	0.0302297
1376	NM_000098,NM_001330589	CPT2	carnitine palmitoyltransferase 2	protein_coding	NP_000089.1;NP_001317518.1	2330	600650	.	.	1	-0.221333	2.64899	15.2818	0.000139907	0.0302297
7188	NM_001033910,NM_001319207,NM_004619,NM_145759,XM_011509957,XM_011509959,XM_011509960,XM_017002221,XM_024449459	TRAF5	TNF receptor associated factor 5	protein_coding	NP_001029082.1;NP_001306136.1;NP_004610.1;NP_665702.1;XP_011508259.1;XP_011508261.1;XP_011508262.1;XP_016857710.1;XP_024305227.1	12035	602356	.	.	1	-0.2848	3.34567	15.2939	0.000139097	0.0302297
64432	NM_022497,NR_135246,NR_135247,XR_001740234	MRPS25	mitochondrial ribosomal protein S25	protein_coding	NP_071942.1	14511	611987	.	.	3	-0.190184	3.63429	15.1491	0.000149116	0.0302297
84058	NM_001320823,NM_001320824,NM_001320825,NM_032118,XM_017005064,XR_001738970,XR_002959350	WDR54	WD repeat domain 54	protein_coding	NP_001307752.1;NP_001307753.1;NP_001307754.1;NP_115494.1;XP_016860553.1	25770	.	.	.	2	-0.302799	2.53062	15.189	0.000146284	0.0302297
284439	NM_001321544,NM_178526,XM_005259861,XM_011527937,XM_017026670	SLC25A42	solute carrier family 25 member 42	protein_coding	NP_001308473.1;NP_848621.2;XP_005259918.1;XP_011526239.1;XP_016882159.1	28380	610823	.	.	19	-0.256484	3.09339	15.2079	0.00014496	0.0302297
8665	NM_003754	EIF3F	eukaryotic translation initiation factor 3 subunit F	protein_coding	NP_003745.1	3275	603914	.	.	11	-0.194007	6.43245	15.0697	0.000154924	0.0308939
266747	NM_001329424,NM_001329425,NM_153615	RGL4	ral guanine nucleotide dissociation stimulator like 4	protein_coding	NP_001316353.1;NP_001316354.1;NP_705843.1	31911	612214	.	.	22	0.333815	3.08165	15.0202	0.000158729	0.0308939
101928572	XR_936243	LOC101928572	uncharacterized LOC101928572	lncRNA	.	.	.	.	.	19	0.426624	1.0388	15.0057	0.000159766	0.0308939
23180	NM_015150,XM_005264985,XM_005264986,XM_006713069,XM_011533529,XM_011533530,XM_011533531,XM_017006005,XM_017006006,XM_017006007	RFTN1	raftlin, lipid raft linker 1	protein_coding	NP_055965.1;XP_005265042.1;XP_005265043.1;XP_006713132.1;XP_011531831.1;XP_011531832.1;XP_011531833.1;XP_016861494.1;XP_016861495.1;XP_016861496.1	30278	618210	.	.	3	-0.194673	3.94584	14.9682	0.000162675	0.0309797
11161	NM_007176	ERG28	ergosterol biosynthesis 28 homolog	protein_coding	NP_009107.1	1187	604576	.	.	14	-0.227918	2.53904	14.9146	0.000166936	0.0313167
6721	NM_004599,NR_103834,XM_006724310,XM_011530347,XM_017028921,XM_017028922,XR_001755276,XR_001755277,XR_001755278	SREBF2	sterol regulatory element binding transcription factor 2	protein_coding	NP_004590.2;XP_006724373.1;XP_011528649.1;XP_016884410.1;XP_016884411.1	11290	600481	.	.	22	-0.158429	4.93278	14.824	0.000174385	0.031455
7430	NM_001111077,NM_003379,XM_011536110	EZR	ezrin	protein_coding	NP_001104547.1;NP_003370.2;XP_011534412.1	12691	123900	.	.	6	-0.188313	5.78811	14.7886	0.000177385	0.031455
10425	NM_001317333,NM_001317334,NM_001349209,NM_001349210,NM_001349211,NM_001349212,NM_001349213,NM_001349214,NM_001349215,NM_001349216,NM_001349217,NM_001349218,NM_001349219,NM_001349220,NM_001349221,NM_001349222,NM_001349223,NM_001349224,NM_001349225,NM_001349226,NM_001349227,NM_001349228,NM_001349229,NM_001349230,NM_006321,NR_146082,NR_146083,NR_146084,NR_146085,XM_011533267,XM_011533268,XM_01153327…	ARIH2	ariadne RBR E3 ubiquitin protein ligase 2	protein_coding	NP_001304262.1;NP_001304263.1;NP_001336138.1;NP_001336139.1;NP_001336140.1;NP_001336141.1;NP_001336142.1;NP_001336143.1;NP_001336144.1;NP_001336145.1;NP_001336146.1;NP_001336147.1;NP_001336148.1;NP_001336149.1;NP_001336150.1;NP_001336151.1;NP_001336152.1;NP_001336153.1;NP_001336154.1;NP_001336155.1;NP_001336156.1;NP_001336157.1;NP_001336158.1;NP_001336159.1;NP_006312.1;XP_011531569.1;XP_011531570…	690	605615	.	.	3	-0.150311	4.72256	14.8053	0.000175967	0.031455
10478	NM_001282726,NM_001282727,NM_006358,NR_104235,NR_104236,NR_104237,NR_104238	SLC25A17	solute carrier family 25 member 17	protein_coding	NP_001269655.1;NP_001269656.1;NP_006349.1	10987	606795	.	.	22	-0.292686	1.66588	14.7851	0.000177684	0.031455
3064	NM_002111	HTT	huntingtin	protein_coding	NP_002102.4	4851	613004	.	.	4	-0.157927	5.12196	14.6655	0.000188244	0.0328616
5079	NM_001280547,NM_001280548,NM_001280549,NM_001280550,NM_001280551,NM_001280552,NM_001280553,NM_001280554,NM_001280555,NM_001280556,NM_016734,NR_103999,NR_104000	PAX5	paired box 5	protein_coding	NP_001267476.1;NP_001267477.1;NP_001267478.1;NP_001267479.1;NP_001267480.1;NP_001267481.1;NP_001267482.1;NP_001267483.1;NP_001267484.1;NP_001267485.1;NP_057953.1	8619	167414	.	.	9	-0.464628	2.67635	14.6245	0.000194093	0.0334186
9628	NM_001204416,NM_001204417,NM_001204418,NM_001204419,NM_001204420,NM_001204421,NM_001204422,NM_001204423,NM_001204424,NM_001370270,NM_001370271,NM_001370272,NM_001370273,NM_001370274,NM_001370275,NM_001370276,NM_001370277,NM_001370278,NM_001370279,NM_001370280,NM_001370281,NM_001370282,NM_001370283,NM_001370284,NM_001370286,NM_001370287,NM_001370288,NM_001370289,NM_001370290,NM_001370291,NM_001370…	RGS6	regulator of G protein signaling 6	protein_coding	NP_001191345.1;NP_001191346.1;NP_001191347.1;NP_001191348.1;NP_001191349.1;NP_001191350.1;NP_001191351.1;NP_001191352.1;NP_001191353.1;NP_001357199.1;NP_001357200.1;NP_001357201.1;NP_001357202.1;NP_001357203.1;NP_001357204.1;NP_001357205.1;NP_001357206.1;NP_001357207.1;NP_001357208.1;NP_001357209.1;NP_001357210.1;NP_001357211.1;NP_001357212.1;NP_001357213.1;NP_001357215.1;NP_001357216.1;NP_001357…	10002	603894	.	.	14	0.524751	0.682108	14.4453	0.000209392	0.0346296
57192	NM_020533	MCOLN1	mucolipin 1	protein_coding	NP_065394.1	13356	605248	.	.	19	0.221824	4.2608	14.4656	0.00020734	0.0346296
400410	NR_037652,NR_037653	ST20	suppressor of tumorigenicity 20	lncRNA	.	33520	.	.	.	15	0.333038	2.69493	14.4725	0.000206648	0.0346296
53829	NM_176894,XM_006713664	P2RY13	purinergic receptor P2Y13	protein_coding	NP_795713.2;XP_006713727.1	4537	606380	.	.	3	0.257746	6.25531	14.4038	0.000213635	0.0348725
101927015	NR_109769	LINC01506	long intergenic non-protein coding RNA 1506	lncRNA	.	51187	.	.	.	9	0.533761	2.07718	14.3608	0.000220126	0.0354713
23221	NM_001160036,NM_001160037,NM_001374791,NM_015178,XM_017013251	RHOBTB2	Rho related BTB domain containing 2	protein_coding	NP_001153508.1;NP_001153509.1;NP_001361720.1;NP_055993.2;XP_016868740.1	18756	607352	.	.	8	-0.311387	2.142	14.2263	0.000232823	0.0370424
19	NM_005502,XM_005251773,XM_005251776,XM_011518339,XM_011518340,XM_011518341,XM_011518342,XM_011518344,XM_017014378,XM_017014379,XM_017014380,XM_017014381,XM_017014382,XR_001746223	ABCA1	ATP binding cassette subfamily A member 1	protein_coding	NP_005493.2;XP_005251830.1;XP_005251833.1;XP_011516641.1;XP_011516642.1;XP_011516643.1;XP_011516644.1;XP_011516646.1;XP_016869867.1;XP_016869868.1;XP_016869869.1;XP_016869870.1;XP_016869871.1	29	600046	.	.	9	0.52894	2.33038	13.6399	0.000312693	0.037478
399	NM_001278359,NM_001278360,NM_001278361,NM_001278362,NM_001278363,NM_001278364,NM_001278365,NM_001278366,NM_001278367,NM_001278368,NM_001278369,NM_004310,XM_011513692,XM_017008188,XM_017008189,XM_024454042	RHOH	ras homolog family member H	protein_coding	NP_001265288.1;NP_001265289.1;NP_001265290.1;NP_001265291.1;NP_001265292.1;NP_001265293.1;NP_001265294.1;NP_001265295.1;NP_001265296.1;NP_001265297.1;NP_001265298.1;NP_004301.1;XP_011511994.1;XP_016863677.1;XP_016863678.1;XP_024309810.1	686	602037	.	.	4	-0.26288	3.89953	13.6745	0.000304495	0.037478
412	NM_000351,NM_001320750,NM_001320751,NM_001320752,NM_001320753,NM_001320754	STS	steroid sulfatase	protein_coding	NP_000342.3;NP_001307679.1;NP_001307680.1;NP_001307681.2;NP_001307682.1;NP_001307683.1	11425	300747	.	.	X	0.344117	1.52444	13.5626	0.000321577	0.037478
953	NM_001098175,NM_001164178,NM_001164179,NM_001164181,NM_001164182,NM_001164183,NM_001312654,NM_001320916,NM_001776,XM_011540370,XM_011540371,XM_011540372,XM_011540373,XM_011540374,XM_011540376,XM_011540377,XM_017016958,XM_017016959,XM_017016960,XM_017016961,XM_017016962,XM_017016963,XM_017016964	ENTPD1	ectonucleoside triphosphate diphosphohydrolase 1	protein_coding	NP_001091645.1;NP_001157650.1;NP_001157651.1;NP_001157653.1;NP_001157654.1;NP_001157655.1;NP_001299583.1;NP_001307845.1;NP_001767.3;XP_011538672.2;XP_011538673.1;XP_011538674.2;XP_011538675.2;XP_011538676.2;XP_011538678.2;XP_011538679.1;XP_016872447.1;XP_016872448.1;XP_016872449.1;XP_016872450.1;XP_016872451.1;XP_016872452.1;XP_016872453.1	3363	601752	.	.	10	0.258758	5.17802	13.8105	0.000285069	0.037478
2512	NM_000146,XM_024451447	FTL	ferritin light chain	protein_coding	NP_000137.2;XP_024307215.1	3999	134790	.	.	19	0.255013	11.374	14.1402	0.00024276	0.037478
4249	NM_001371457,NM_002410,XM_005263669,XM_005263670,XM_006712534,XM_011511199,XM_011511200,XM_011511201,XM_011511202,XM_011511204,XM_017004147,XM_017004148,XM_017004149	MGAT5	alpha-1,6-mannosylglycoprotein 6-beta-N-acetylglucosaminyltransferase	protein_coding	NP_001358386.1;NP_002401.1;XP_005263726.1;XP_005263727.1;XP_006712597.1;XP_011509501.1;XP_011509502.1;XP_011509503.1;XP_011509504.1;XP_011509506.1;XP_016859636.1;XP_016859637.1;XP_016859638.1	7049	601774	.	.	2	-0.141356	4.41552	13.5662	0.000321019	0.037478
5188	NM_001363341,NM_004564	GATB	glutamyl-tRNA amidotransferase subunit B	protein_coding	NP_001350270.1;NP_004555.1	8849	603645	.	.	4	-0.259269	1.50431	13.5597	0.000322032	0.037478
5368	NM_001284244,NM_006228,XM_005273532,XM_011544559,XM_017013578	PNOC	prepronociceptin	protein_coding	NP_001271173.1;NP_006219.1;XP_005273589.1;XP_011542861.1;XP_016869067.1	9163	601459	.	.	8	-0.373982	1.43033	14.0249	0.000256743	0.037478
5450	NM_006235,XM_005271593,XM_005271594,XM_006718859,XM_006718860,XM_017017932	POU2AF1	POU class 2 homeobox associating factor 1	protein_coding	NP_006226.2;XP_005271650.1;XP_005271651.1;XP_006718922.1;XP_006718923.1;XP_016873421.1	9211	601206	.	.	11	-0.364628	3.83175	13.8584	0.000281273	0.037478
5931	NM_001198719,NM_002893	RBBP7	RB binding protein 7, chromatin remodeling factor	protein_coding	NP_001185648.1;NP_002884.1	9890	300825	.	.	X	-0.19826	3.87471	13.594	0.00031669	0.037478
6389	NM_001294332,NM_001330758,NM_004168,XM_011514072,XM_011514073,XM_017009685,XM_024446143,XR_002956167	SDHA	succinate dehydrogenase complex flavoprotein subunit A	protein_coding	NP_001281261.1;NP_001317687.1;NP_004159.2;XP_011512374.1;XP_011512375.1;XP_016865174.1;XP_024301911.1	10680	600857	.	.	5	-0.147182	4.85439	13.8511	0.000279385	0.037478
8519	NM_003641	IFITM1	interferon induced transmembrane protein 1	protein_coding	NP_003632.4	5412	604456	.	.	11	0.255632	8.16953	13.9382	0.00026779	0.037478
9214	NM_001142473,NM_001193338,NM_005449,XM_005273351,XM_005273352,XR_921999	FCMR	Fc fragment of IgM receptor	protein_coding	NP_001135945.1;NP_001180267.1;NP_005440.1;XP_005273408.1;XP_005273409.1	14315	606015	.	.	1	-0.254036	6.4182	13.6451	0.000308885	0.037478
10322	NM_006062	SMYD5	SMYD family member 5	protein_coding	NP_006053.2	16258	.	.	.	2	-0.246059	3.30003	13.5949	0.000316546	0.037478
26240	NM_012135,XM_017010729,XR_001743335	FAM50B	family with sequence similarity 50 member B	protein_coding	NP_036267.1;XP_016866218.1	18789	614686	.	.	6	-0.353331	1.1154	13.6962	0.000301291	0.037478
28955	NM_014015	DEXI	Dexi homolog	protein_coding	NP_054734.2	13267	617901	.	.	16	-0.230871	2.75963	13.8663	0.00027733	0.037478
51281	NM_001282771,NM_001282780,NM_001282781,NM_001308375,NM_001354023,NM_001354024,NM_001354025,NM_001354026,NM_016552,NM_017844,NR_148696,NR_148697,NR_148698,XM_017004275,XM_017004276,XM_017004281,XM_017004282,XM_017004285,XM_017004287,XM_017004288,XM_017004289,XM_017004290,XM_024452952,XM_024452953,XM_024452954,XM_024452955,XM_024452956,XM_024452957,XM_024452958	ANKMY1	ankyrin repeat and MYND domain containing 1	protein_coding	NP_001269700.1;NP_001269709.1;NP_001269710.1;NP_001295304.1;NP_001340952.1;NP_001340953.1;NP_001340954.1;NP_001340955.1;NP_057636.2;NP_060314.2;XP_016859764.1;XP_016859765.1;XP_016859770.1;XP_016859771.1;XP_016859774.1;XP_016859776.1;XP_016859777.1;XP_016859778.1;XP_016859779.1;XP_024308720.1;XP_024308721.1;XP_024308722.1;XP_024308723.1;XP_024308724.1;XP_024308725.1;XP_024308726.1	20987	.	.	.	2	-0.204811	3.03266	14.0892	0.00024885	0.037478
55226	NM_001144030,NM_024662	NAT10	N-acetyltransferase 10	protein_coding	NP_001137502.2;NP_078938.3	29830	609221	.	.	11	-0.194184	3.91887	13.7479	0.000293784	0.037478
55505	NM_018648	NOP10	NOP10 ribonucleoprotein	protein_coding	NP_061118.1	14378	606471	.	.	15	0.278673	4.62004	13.6396	0.000310416	0.037478
56623	NM_001318502,NM_019892,XM_017014926,XR_929828	INPP5E	inositol polyphosphate-5-phosphatase E	protein_coding	NP_001305431.1;NP_063945.2;XP_016870415.1	21474	613037	.	.	9	-0.250497	2.51101	13.6153	0.00031341	0.037478
57419	NM_020689	SLC24A3	solute carrier family 24 member 3	protein_coding	NP_065740.2	10977	609839	.	.	20	0.6358	0.245241	14.0525	0.000253326	0.037478
57449	NM_001042663,NM_001042664,NM_001042665,NM_001265592,NM_001265593,NM_001265594,NM_020631,NM_198681	PLEKHG5	pleckstrin homology and RhoGEF domain containing G5	protein_coding	NP_001036128.2;NP_001036129.1;NP_001036130.1;NP_001252521.2;NP_001252522.1;NP_001252523.1;NP_065682.2;NP_941374.3	29105	611101	.	.	1	-0.478748	0.649149	13.888	0.000274419	0.037478
65083	NM_022917,NM_139235,XM_017015044	NOL6	nucleolar protein 6	protein_coding	NP_075068.2;NP_631981.2;XP_016870533.1	19910	611532	.	.	9	-0.191465	3.81481	13.5666	0.00032096	0.037478
79730	NM_001330648,NM_024677,XM_017008611,XM_017008612,XM_017008613,XM_017008615	NSUN7	NOP2/Sun RNA methyltransferase family member 7	protein_coding	NP_001317577.1;NP_078953.4;XP_016864100.1;XP_016864101.1;XP_016864102.1;XP_016864104.1	25857	617185	.	.	4	0.490643	1.14513	13.7271	0.000296777	0.037478
83857	NM_001193451,NM_001367875,NM_175861,XM_017020003,XM_017020004,XM_017020005,XM_017020006,XM_017020007,XM_024449218	TMTC1	transmembrane O-mannosyltransferase targeting cadherins 1	protein_coding	NP_001180380.1;NP_001354804.1;NP_787057.2;XP_016875492.1;XP_016875493.1;XP_016875494.1;XP_016875495.1;XP_016875496.1;XP_024304986.1	24099	615855	.	.	12	0.900337	0.460538	13.8688	0.000279591	0.037478
147081	NR_026680,NR_027295,NR_138257,NR_138258,NR_138259,NR_138260	LINC02210	long intergenic non-protein coding RNA 2210	lncRNA	.	26327	.	.	.	17	-0.362254	1.70693	14.0883	0.00024895	0.037478
158586	NM_007157	ZXDB	zinc finger X-linked duplicated B	protein_coding	NP_009088.1	13199	300236	.	.	X	-0.393865	0.823524	13.8725	0.000276498	0.037478
286530	NM_178129,NM_178129_dup1,XM_005274429,XM_005274778,XM_006724443,XM_006724864,XM_011545631,XM_011545632,XM_011546178,XM_011546179	P2RY8	P2Y receptor family member 8	protein_coding	NP_835230.1;XP_005274486.1;XP_006724506.2;XP_011544480.1;XP_011544481.1	15524	300525	.	.	X;Y	-0.152713	5.37243	13.8132	0.000284596	0.037478
102724552	NR_125999	RERE-AS1	RERE antisense RNA 1	lncRNA	.	40501	.	.	.	1	0.410659	1.32974	13.9985	0.000260058	0.037478
51497	NM_198976,XR_244142	NELFCD	negative elongation factor complex member C/D	protein_coding	NP_945327.3	15934	605297	.	.	20	-0.185376	4.00752	13.5187	0.000328543	0.037885
9751	NM_001318234,NM_014723,XM_005260889,XM_011529402,XM_011529403,XM_011529404	SNPH	syntaphilin	protein_coding	NP_001305163.1;NP_055538.2;XP_005260946.1;XP_011527704.1;XP_011527705.1;XP_011527706.1	15931	604942	.	.	20	-0.326943	2.48915	13.4516	0.000339505	0.0387931
9797	NM_014760	TATDN2	TatD DNase domain containing 2	protein_coding	NP_055575.3	28988	.	.	.	3	-0.119431	5.04278	13.432	0.000342769	0.0388132
994	NM_001287516,NM_001287517,NM_001287518,NM_001287519,NM_001287520,NM_001287522,NM_001287524,NM_004358,NM_021872,NM_021873,NR_136335,NR_136336,XR_937181	CDC25B	cell division cycle 25B	protein_coding	NP_001274445.1;NP_001274446.1;NP_001274447.1;NP_001274448.1;NP_001274449.1;NP_001274451.1;NP_001274453.1;NP_004349.1;NP_068658.1;NP_068659.1	1726	116949	.	.	20	-0.233054	6.49662	13.3074	0.000364316	0.0388736
3034	NM_001258333,NM_001258334,NM_002108,XM_011538249,XM_017019246	HAL	histidine ammonia-lyase	protein_coding	NP_001245262.1;NP_001245263.1;NP_002099.1;XP_011536551.1;XP_016874735.1	4806	609457	.	.	12	0.291014	4.8758	13.2581	0.000374755	0.0388736
3742	NM_002235,XM_005253686,XM_011520955,XM_017019270,XM_017019271,XM_017019272	KCNA6	potassium voltage-gated channel subfamily A member 6	protein_coding	NP_002226.1;XP_005253743.1;XP_011519257.1;XP_016874759.1;XP_016874760.1;XP_016874761.1	6225	176257	.	.	12	-0.648944	-0.410177	13.2512	0.000374482	0.0388736
3996	NM_004140,XM_011523849,XM_011523850,XM_011523851,XM_011523852,XM_011523853,XM_011523854,XM_011523855,XM_011523856	LLGL1	LLGL scribble cell polarity complex component 1	protein_coding	NP_004131.4;XP_011522151.1;XP_011522152.1;XP_011522153.1;XP_011522154.1;XP_011522155.1;XP_011522156.1;XP_011522157.1;XP_011522158.1	6628	600966	.	.	17	-0.218347	2.87003	13.3153	0.000362911	0.0388736
9013	NM_001243156,NM_001243157,NM_001243158,NM_001243159,NM_001243160,NM_005679,NM_139353,XM_005256226,XM_005256227,XM_006721325,XM_006721326,XM_017023845,XM_017023846,XM_017023847	TAF1C	TATA-box binding protein associated factor, RNA polymerase I subunit C	protein_coding	NP_001230085.2;NP_001230086.1;NP_001230087.1;NP_001230088.1;NP_001230089.1;NP_005670.4;NP_647610.3;XP_005256283.1;XP_005256284.1;XP_006721388.1;XP_006721389.1;XP_016879334.1;XP_016879335.1;XP_016879336.1	11534	604905	.	.	16	-0.183169	4.81283	13.2908	0.000367279	0.0388736
28677	id-TRAV9-2	TRAV9-2	T cell receptor alpha variable 9-2	V_segment	.	12154	.	.	TRAV9-2	14	-0.435295	1.2182	13.3569	0.000355592	0.0388736
51257	NM_001005415,NM_001005416,NM_001369776,NM_001369777,NM_001369778,NM_001369779,NM_016496,NR_163145	MARCHF2	membrane associated ring-CH-type finger 2	protein_coding	NP_001005415.1;NP_001005416.1;NP_001356705.1;NP_001356706.1;NP_001356707.1;NP_001356708.1;NP_057580.3	28038	613332	.	.	19	0.260499	5.50383	13.2589	0.000373525	0.0388736
57646	NM_001301029,NM_001346252,NM_001346253,NM_001346254,NM_001346255,NM_001346257,NM_001346258,NM_001346259,NM_001346260,NM_001346261,NM_001346262,NM_001346263,NM_001346264,NM_001346265,NM_001346267,NM_001346268,NM_001346269,NM_001346270,NM_001346271,NM_001346272,NM_001346273,NM_020886	USP28	ubiquitin specific peptidase 28	protein_coding	NP_001287958.1;NP_001333181.1;NP_001333182.1;NP_001333183.1;NP_001333184.1;NP_001333186.1;NP_001333187.1;NP_001333188.1;NP_001333189.1;NP_001333190.1;NP_001333191.1;NP_001333192.1;NP_001333193.1;NP_001333194.1;NP_001333196.1;NP_001333197.1;NP_001333198.1;NP_001333199.1;NP_001333200.1;NP_001333201.1;NP_001333202.1;NP_065937.1	12625	610748	.	.	11	-0.278342	2.5446	13.2295	0.000378481	0.0388736
80755	NM_001261434	AARSD1	alanyl-tRNA synthetase domain containing 1	protein_coding	NP_001248363.1	28417	613212	.	.	17	-0.249614	2.29421	13.3796	0.000351659	0.0388736
81571	NR_026677	MIR600HG	MIR600 host gene	lncRNA	.	23642	.	.	.	9	-0.389623	2.33857	13.1969	0.000385396	0.0388736
132864	NM_001177381,NM_001177382,NM_001177383,NM_001177384,NM_182485,NM_182646,XM_005248135,XM_011513777,XM_011513778,XM_011513779,XM_017007733,XM_017007734	CPEB2	cytoplasmic polyadenylation element binding protein 2	protein_coding	NP_001170852.1;NP_001170853.1;NP_001170854.1;NP_001170855.1;NP_872291.2;NP_872587.2;XP_005248192.2;XP_011512079.1;XP_011512080.1;XP_011512081.1;XP_016863222.1;XP_016863223.1	21745	610605	.	.	4	0.443414	1.06427	13.1862	0.000386602	0.0388736
171023	NM_001164603,NM_001363734,NM_015338,XM_006723727,XM_006723728,XM_006723730,XM_006723733,XM_011528648,XM_011528652,XM_017027704,XM_017027705,XM_017027706	ASXL1	ASXL transcriptional regulator 1	protein_coding	NP_001158075.1;NP_001350663.1;NP_056153.2;XP_006723790.1;XP_006723791.1;XP_006723793.1;XP_006723796.1;XP_011526950.1;XP_011526954.1;XP_016883193.1;XP_016883194.1;XP_016883195.1	18318	612990	.	.	20	-0.152348	4.61903	13.2337	0.000377691	0.0388736
220002	NM_001161452,NM_001161454,NM_001300763,NM_153611,XM_011544821,XM_011544823,XM_024448398,XM_024448399	CYB561A3	cytochrome b561 family member A3	protein_coding	NP_001154924.1;NP_001154926.1;NP_001287692.1;NP_705839.3;XP_011543123.1;XP_011543125.1;XP_024304166.1;XP_024304167.1	23014	618757	.	.	11	-0.183635	5.35305	13.3903	0.000349824	0.0388736
105377806	XR_001750048	LOC105377806	uncharacterized LOC105377806	lncRNA	.	.	.	.	.	13	-0.417392	1.46778	13.2156	0.000381063	0.0388736
5610	NM_001135651,NM_001135652,NM_002759,XM_011532987,XM_017004503	EIF2AK2	eukaryotic translation initiation factor 2 alpha kinase 2	protein_coding	NP_001129123.1;NP_001129124.1;NP_002750.1;XP_011531289.1;XP_016859992.1	9437	176871	.	.	2	0.368739	4.08374	13.1839	0.000390945	0.0389983
1847	NM_004419	DUSP5	dual specificity phosphatase 5	protein_coding	NP_004410.3	3071	603069	.	.	10	-0.310583	2.11996	13.1395	0.000395543	0.0391463
3376	NM_001374299,NM_001374300,NM_001374301,NM_001378569,NM_001378571,NM_001378572,NM_001378573,NM_001378574,NM_001378575,NM_001378576,NM_001378577,NM_001378578,NM_001378579,NM_001378580,NM_001378582,NM_001378583,NM_001378584,NM_001378585,NM_001378586,NM_002161,NM_013417,NR_073446	IARS1	isoleucyl-tRNA synthetase 1	protein_coding	NP_001361228.1;NP_001361229.1;NP_001361230.1;NP_001365498.1;NP_001365500.1;NP_001365501.1;NP_001365502.1;NP_001365503.1;NP_001365504.1;NP_001365505.1;NP_001365506.1;NP_001365507.1;NP_001365508.1;NP_001365509.1;NP_001365511.1;NP_001365512.1;NP_001365513.1;NP_001365514.1;NP_001365515.1;NP_002152.2;NP_038203.2	5330	600709	.	.	9	-0.222002	3.51772	12.9921	0.000425213	0.0398844
4210	NM_000243,NM_001198536,XM_017023236,XR_001751903	MEFV	MEFV innate immuity regulator, pyrin	protein_coding	NP_000234.1;NP_001185465.2;XP_016878725.1	6998	608107	.	.	16	0.257885	6.06102	13.0578	0.000411883	0.0398844
5816	NM_001315532,NM_002854	PVALB	parvalbumin	protein_coding	NP_001302461.1;NP_002845.1	9704	168890	.	.	22	0.75681	-0.126584	13.0135	0.000420766	0.0398844
8396	NM_003559,XM_011525326,XM_011525327,XM_011525330,XM_017025197,XM_017025199	PIP4K2B	phosphatidylinositol-5-phosphate 4-kinase type 2 beta	protein_coding	NP_003550.1;XP_011523628.1;XP_011523629.1;XP_011523632.1;XP_016880686.1;XP_016880688.1	8998	603261	.	.	17	-0.124974	4.72158	13.0057	0.000422393	0.0398844
27300	NM_001320767,NM_001320769,NM_001320770,NM_001320771,NM_001320773,NM_001320774,NM_001320776,NM_001320777,NM_001320780,NM_001320781,NM_001320782,NM_001320783,NM_001320785,NM_001320786,NM_001320787,NM_001320788,NM_001320789,NM_001320791,NM_001320792,NM_014480,XM_011526738,XM_017026599,XM_017026600,XM_017026601,XM_017026602,XM_017026603,XM_017026604,XM_017026605,XM_024451453,XR_001753665	ZNF544	zinc finger protein 544	protein_coding	NP_001307696.1;NP_001307698.1;NP_001307699.1;NP_001307700.1;NP_001307702.1;NP_001307703.1;NP_001307705.1;NP_001307706.1;NP_001307709.1;NP_001307710.1;NP_001307711.1;NP_001307712.1;NP_001307714.1;NP_001307715.1;NP_001307716.1;NP_001307717.1;NP_001307718.1;NP_001307720.1;NP_001307721.1;NP_055295.2;XP_011525040.1;XP_016882088.1;XP_016882089.1;XP_016882090.1;XP_016882091.1;XP_016882092.1;XP_016882093…	16759	.	.	.	19	-0.271075	2.32593	12.9954	0.000424523	0.0398844
284307	NM_001010879,NM_001321145,NM_001321146,NM_001321147,XM_011526761,XM_011526762,XM_011526763,XM_011526765,XM_011526766,XM_011526767	ZIK1	zinc finger protein interacting with K protein 1	protein_coding	NP_001010879.2;NP_001308074.1;NP_001308075.1;NP_001308076.1;XP_011525063.1;XP_011525064.1;XP_011525065.1;XP_011525067.1;XP_011525068.1;XP_011525069.1	33104	.	.	.	19	-0.44903	0.483016	13.0019	0.000423167	0.0398844
285848	NM_001145716,NM_001145717,NM_001374623,NM_173676,XM_011514520,XM_017010776,XM_017010777,XM_017010778,XM_017010779	PNPLA1	patatin like phospholipase domain containing 1	protein_coding	NP_001139188.1;NP_001139189.2;NP_001361552.1;NP_775947.2;XP_011512822.1;XP_016866265.1;XP_016866266.1;XP_016866267.1;XP_016866268.1	21246	612121	.	.	6	0.378601	1.67929	13.0086	0.000421779	0.0398844
55287	NM_001284406,NM_001284407,NM_001284408,NM_018306,XM_011533937	TMEM40	transmembrane protein 40	protein_coding	NP_001271335.1;NP_001271336.1;NP_001271337.1;NP_060776.2;XP_011532239.1	25620	.	.	.	3	0.386176	2.23255	12.9443	0.000435523	0.0404019
338440	NM_001012302,NM_001347882,XM_011520048,XM_011520051,XM_011520052,XM_011520053,XM_017017644,XM_017017645,XM_017017646,XM_017017647,XR_001747846,XR_001747847,XR_001747848,XR_001747849,XR_001747850,XR_001747851,XR_001747852,XR_001747853,XR_001747854,XR_001747855	ANO9	anoctamin 9	protein_coding	NP_001012302.2;NP_001334811.1;XP_011518350.1;XP_011518353.1;XP_011518354.1;XP_011518355.1;XP_016873133.1;XP_016873134.1;XP_016873135.1;XP_016873136.1	20679	.	.	.	11	-0.284572	5.18026	12.9456	0.000437159	0.0404019
105377067	XR_940804,XR_940805	LOC105377067	uncharacterized LOC105377067, transcript variant X2	lncRNA	.	.	.	.	.	3	0.54559	1.00356	12.9064	0.000443674	0.0407046
54910	NM_017789,XM_006712606,XM_011511378,XM_011511379,XM_011511380,XM_011511381,XM_011511382,XM_011511383,XM_017004393,XM_017004394	SEMA4C	semaphorin 4C	protein_coding	NP_060259.4;XP_006712669.2;XP_011509680.1;XP_011509681.1;XP_011509682.1;XP_011509683.1;XP_011509684.1;XP_011509685.1;XP_016859882.1;XP_016859883.1	10731	604462	.	.	2	-0.254352	3.01216	12.8589	0.000453982	0.0413486
100533970	NR_037928	P2RX5-TAX1BP3	P2RX5-TAX1BP3 readthrough (NMD candidate)	lncRNA	.	49191	.	.	.	17	-0.585997	0.219563	12.8314	0.000460171	0.0416107
10610	NM_006456,XM_005256954,XM_024450539,XR_001752403,XR_001752404,XR_001752405,XR_001752406,XR_001752407,XR_934349	ST6GALNAC2	ST6 N-acetylgalactosaminide alpha-2,6-sialyltransferase 2	protein_coding	NP_006447.2;XP_005257011.1;XP_024306307.1	10867	610137	.	.	17	0.304119	4.47021	12.827	0.000463605	0.0416218
2357	NM_001193306,NM_002029	FPR1	formyl peptide receptor 1	protein_coding	NP_001180235.1;NP_002020.1	3826	136537	.	.	19	0.296801	9.40264	12.7939	0.000468738	0.0417841
645	NM_000713	BLVRB	biliverdin reductase B	protein_coding	NP_000704.1	1063	600941	.	.	19	0.301484	6.03006	12.7024	0.000492764	0.0418523
1545	NM_000104	CYP1B1	cytochrome P450 family 1 subfamily B member 1	protein_coding	NP_000095.2	2597	601771	.	.	2	0.387865	2.0122	12.7071	0.000489213	0.0418523
1911	NM_004426,XM_005253334,XM_011520599,XM_011520600,XM_011520603,XM_017018955,XM_017018956,XM_017018957,XM_017018958	PHC1	polyhomeotic homolog 1	protein_coding	NP_004417.2;XP_005253391.1;XP_011518901.1;XP_011518902.1;XP_011518905.1;XP_016874444.1;XP_016874445.1;XP_016874446.1;XP_016874447.1	3182	602978	.	.	12	-0.24831	3.4637	12.7678	0.000474803	0.0418523
5359	NM_001363872,NM_001363874,NM_021105,XM_005247538,XM_011512904,XM_011512906,XM_017006628,XM_017006629	PLSCR1	phospholipid scramblase 1	protein_coding	NP_001350801.1;NP_001350803.1;NP_066928.1;XP_005247595.1;XP_011511206.1;XP_011511208.1;XP_016862117.1;XP_016862118.1	9092	604170	.	.	3	0.345607	3.38789	12.7532	0.000480808	0.0418523
9836	NM_014793	LCMT2	leucine carboxyl methyltransferase 2	protein_coding	NP_055608.2	17558	611246	.	.	15	-0.324543	1.20652	12.6785	0.000496141	0.0418523
57473	NM_020713,XM_011528930,XM_011528933,XM_024451950,XM_024451951,XM_024451952,XM_024451953,XM_024451954,XM_024451955	ZNF512B	zinc finger protein 512B	protein_coding	NP_065764.1;XP_011527232.1;XP_011527235.1;XP_024307718.1;XP_024307719.1;XP_024307720.1;XP_024307721.1;XP_024307722.1;XP_024307723.1	29212	617886	.	.	20	-0.248672	2.80281	12.6908	0.000493142	0.0418523
79084	NM_001317062,NM_001317063,NM_001317064,NM_024102,NR_133654	WDR77	WD repeat domain 77	protein_coding	NP_001303991.1;NP_001303992.1;NP_001303993.1;NP_077007.1	29652	611734	.	.	1	-0.174891	3.37242	12.7145	0.000487423	0.0418523
339318	NM_001029997,NM_001145665,XM_005258849,XM_005258850,XM_005258851,XM_006723183,XM_006723184,XM_017026739,XM_017026740	ZNF181	zinc finger protein 181	protein_coding	NP_001025168.2;NP_001139137.1;XP_005258906.1;XP_005258907.1;XP_005258908.1;XP_006723246.1;XP_006723247.1;XP_016882228.1;XP_016882229.1	12971	606741	.	.	19	-0.621	-0.154758	12.6892	0.000493542	0.0418523
26015	NM_015540,XM_005254297	RPAP1	RNA polymerase II associated protein 1	protein_coding	NP_056355.2;XP_005254354.1	24567	611475	.	.	15	-0.227662	3.13736	12.6453	0.000504328	0.0422593
5591	NM_001081640,NM_006904	PRKDC	protein kinase, DNA-activated, catalytic subunit	protein_coding	NP_001075109.1;NP_008835.5	9413	600899	.	.	8	0.195313	4.72159	12.5408	0.000530994	0.0423356
7923	NM_014234	HSD17B8	hydroxysteroid 17-beta dehydrogenase 8	protein_coding	NP_055049.1	3554	601417	.	.	6	-0.3321	1.75964	12.627	0.000508906	0.0423356
9466	NM_004843	IL27RA	interleukin 27 receptor subunit alpha	protein_coding	NP_004834.1	17290	605350	.	.	19	-0.149435	4.93146	12.5386	0.000531586	0.0423356
9659	NM_001002810,NM_001002811,NM_001002812,NM_001195260,NM_001195261,NM_001198832,NM_001198834,NM_001350520,NM_001350521,NM_001350522,NM_001350523,NM_001377392,NM_001377393,NM_014644,NM_022359,XM_005272981,XM_005277442,XM_006711642,XM_006711643,XM_006711646,XM_006711648,XM_006711650,XM_006711651,XM_006711652,XM_011510172,XM_011510173,XM_011510174,XM_011510175,XM_011510176,XM_011510179,XM_017002875,XM…	PDE4DIP	phosphodiesterase 4D interacting protein	protein_coding	NP_001002810.1;NP_001002811.2;NP_001002812.2;NP_001182189.1;NP_001182190.1;NP_001185761.2;NP_001185763.3;NP_001337449.1;NP_001337450.1;NP_001337451.1;NP_001337452.1;NP_001364321.1;NP_001364322.1;NP_055459.5;NP_071754.3;XP_005273038.2;XP_005277499.2;XP_006711705.1;XP_006711706.1;XP_006711709.1;XP_006711711.1;XP_006711713.1;XP_006711714.1;XP_006711715.1;XP_011508474.1;XP_011508475.1;XP_011508476.1;…	15580	608117	.	.	1	-0.206228	2.74313	12.5649	0.00052472	0.0423356
29890	NM_013286	RBM15B	RNA binding motif protein 15B	protein_coding	NP_037418.3	24303	612602	.	.	3	-0.127025	4.21609	12.5737	0.000522468	0.0423356
79856	NM_024798,NR_073534,XM_005254677,XM_017022581	SNX22	sorting nexin 22	protein_coding	NP_079074.2;XP_005254734.1;XP_016878070.1	16315	.	.	.	15	-0.365344	2.81557	12.6102	0.000515303	0.0423356
151056	NM_001170585,NM_153021,NR_138141,XM_011532579,XM_011532581,XM_011532584,XM_011532588,XM_011532589,XM_011532590,XM_011532591,XM_011532593,XM_011532601,XM_011532602,XM_011532603,XM_011532606,XM_011532607,XM_011532608,XM_011532609,XM_011532610,XM_017003432,XM_017003433,XM_017003434,XR_001738646,XR_001738647,XR_939663	PLB1	phospholipase B1	protein_coding	NP_001164056.1;NP_694566.4;XP_011530881.1;XP_011530883.1;XP_011530886.1;XP_011530890.1;XP_011530891.1;XP_011530892.1;XP_011530893.1;XP_011530895.1;XP_011530903.1;XP_011530904.1;XP_011530905.1;XP_011530908.1;XP_011530909.1;XP_011530910.1;XP_011530911.1;XP_011530912.1;XP_016858921.1;XP_016858922.1;XP_016858923.1	30041	610179	.	.	2	0.376241	4.06537	12.5583	0.000532184	0.0423356
110006322	NR_146331	PKD1P5-LOC105376752	PKD1P5-LOC105376752 readthrough	transcribed_pseudogene	.	.	.	.	.	16	-0.376392	2.79303	12.5815	0.000522771	0.0423356
4176	NM_001278595,NM_005916,NM_182776,XM_005250348,XM_017012217	MCM7	minichromosome maintenance complex component 7	protein_coding	NP_001265524.1;NP_005907.3;NP_877577.1;XP_005250405.1;XP_016867706.1	6950	600592	.	.	7	-0.137824	5.17881	12.5087	0.000539492	0.0423805
84289	NM_001330161,NM_001330162,NM_032329,XM_017005097,XM_017005098,XM_017005099,XM_017005101,XM_017005102,XR_001738993,XR_002959351,XR_427115	ING5	inhibitor of growth family member 5	protein_coding	NP_001317090.1;NP_001317091.1;NP_115705.2;XP_016860586.1;XP_016860587.1;XP_016860588.1;XP_016860590.1;XP_016860591.1	19421	608525	.	.	2	-0.189641	3.50907	12.5206	0.000536328	0.0423805
5026	NM_001204519,NM_001204520,NM_002561,NM_175080	P2RX5	purinergic receptor P2X 5	protein_coding	NP_001191448.1;NP_001191449.1;NP_002552.2;NP_778255.1	8536	602836	.	.	17	-0.309721	3.95735	12.4895	0.000547535	0.0424813
23062	NM_015044,XM_017023075,XM_024450200	GGA2	golgi associated, gamma adaptin ear containing, ARF binding protein 2	protein_coding	NP_055859.1;XP_016878564.1;XP_024305968.1	16064	606005	.	.	16	-0.161923	5.1806	12.4794	0.000547347	0.0424813
8228	NM_001142389,NM_001172672,NM_004650,XM_011545588	PNPLA4	patatin like phospholipase domain containing 4	protein_coding	NP_001135861.1;NP_001166143.1;NP_004641.1;XP_011543890.1	24887	300102	.	.	X	-0.318579	0.693499	12.4348	0.000559532	0.0425266
23189	NM_001256876,NM_001256877,NM_001354331,NM_001354332,NM_001354333,NM_001354334,NM_001354335,NM_001354336,NM_001354337,NM_001354338,NM_001354339,NM_001354340,NM_001354341,NM_001354342,NM_001354343,NM_001354344,NM_015158,NM_153186,NR_148869,XM_017014517,XM_017014522,XM_017014525,XM_024447460,XM_024447461,XM_024447462,XM_024447463,XM_024447464,XM_024447465,XM_024447466,XM_024447467,XM_024447468,XM_02…	KANK1	KN motif and ankyrin repeat domains 1	protein_coding	NP_001243805.1;NP_001243806.1;NP_001341260.1;NP_001341261.1;NP_001341262.1;NP_001341263.1;NP_001341264.1;NP_001341265.1;NP_001341266.1;NP_001341267.1;NP_001341268.1;NP_001341269.1;NP_001341270.1;NP_001341271.1;NP_001341272.1;NP_001341273.1;NP_055973.2;NP_694856.1;XP_016870006.1;XP_016870011.1;XP_016870014.1;XP_024303228.1;XP_024303229.1;XP_024303230.1;XP_024303231.1;XP_024303232.1;XP_024303233.1;…	19309	607704	.	.	9	-0.595572	0.248072	12.4272	0.000561654	0.0425266
51434	NM_001137664,NM_016238,XM_005253903,XM_011538454,XM_017019425,XM_017019426,XM_017019427,XM_017019428,XR_001748747,XR_001748748,XR_001748749	ANAPC7	anaphase promoting complex subunit 7	protein_coding	NP_001131136.1;NP_057322.2;XP_005253960.1;XP_011536756.1;XP_016874914.1;XP_016874915.1;XP_016874916.1;XP_016874917.1	17380	606949	.	.	12	-0.157001	3.825	12.4454	0.000556619	0.0425266
283551	NR_126496,NR_126497,NR_126498,NR_126499,NR_126500	LINC01588	long intergenic non-protein coding RNA 1588	lncRNA	.	27503	.	.	.	14	-0.370847	1.36435	12.4433	0.000557206	0.0425266
5046	NM_001291309,NM_002570,NM_138319,NM_138322,NM_138323,NM_138324,NM_138325	PCSK6	proprotein convertase subtilisin/kexin type 6	protein_coding	NP_001278238.1;NP_002561.1;NP_612192.1;NP_612195.1;NP_612196.1;NP_612197.1;NP_612198.2	8569	167405	.	.	15	0.480386	1.19455	12.3968	0.000570141	0.0429104
54881	NM_001161584,NM_017746,XM_011518798,XM_017014848,XR_001746327,XR_929813	TEX10	testis expressed 10	protein_coding	NP_001155056.1;NP_060216.2;XP_011517100.1;XP_016870337.1	25988	616717	.	.	9	-0.277605	1.89728	12.3848	0.000573549	0.0429104
90956	NM_052853,XM_006716170,XM_011516675	ADCK2	aarF domain containing kinase 2	protein_coding	NP_443085.2;XP_006716233.1;XP_011514977.1	19039	.	.	.	7	-0.171697	3.07344	12.3542	0.000582294	0.0430521
348327	NM_001321981,NM_020880,NR_135923,NR_135924,XM_006723194,XM_011526919,XM_011526921	ZNF530	zinc finger protein 530	protein_coding	NP_001308910.1;NP_065931.3;XP_006723257.1;XP_011525221.1;XP_011525223.1	29297	.	.	.	19	-0.440084	0.461595	12.3576	0.000581315	0.0430521
1152	NM_001362531,NM_001823,XM_017020952	CKB	creatine kinase B	protein_coding	NP_001349460.1;NP_001814.2;XP_016876441.1	1991	123280	.	.	14	-0.404112	1.11725	12.2705	0.000606885	0.0440923
6480	NM_001353916,NM_003032,NM_173216,NM_173217	ST6GAL1	ST6 beta-galactoside alpha-2,6-sialyltransferase 1	protein_coding	NP_001340845.1;NP_003023.1;NP_775323.1;NP_775324.1	10860	109675	.	.	3	-0.207546	5.42259	12.2589	0.000610396	0.0440923
113675	NM_001304993,NM_138432,XM_005253831,XM_011537846,XM_017018763	SDSL	serine dehydratase like	protein_coding	NP_001291922.1;NP_612441.1;XP_005253888.1;XP_011536148.1;XP_016874252.1	30404	.	.	.	12	0.437195	0.414973	12.2917	0.000600576	0.0440923
145853	NM_001143936	C15orf61	chromosome 15 open reading frame 61	protein_coding	NP_001137408.1	34453	.	.	.	15	-0.407173	0.339451	12.2623	0.000609363	0.0440923
10398	NM_006097,NM_181526	MYL9	myosin light chain 9	protein_coding	NP_006088.2;NP_852667.1	15754	609905	.	.	20	0.618583	4.54696	12.2659	0.000618916	0.0444523
5473	NM_002704	PPBP	pro-platelet basic protein	protein_coding	NP_002695.1	9240	121010	.	.	4	0.445673	5.09615	12.2301	0.000628662	0.0445509
6147	NM_000984	RPL23A	ribosomal protein L23a	protein_coding	NP_000975.2	10317	602326	.	.	17	-0.255707	8.03032	12.1808	0.000634466	0.0445509
137886	NM_001077619,NM_001330535,NM_001363181,NR_156456	UBXN2B	UBX domain protein 2B	protein_coding	NP_001071087.1;NP_001317464.1;NP_001350110.1	27035	610686	.	.	8	0.276005	4.23146	12.1895	0.000633129	0.0445509
728239	NM_001098800,NM_001272061,NM_001272062,NM_001272063	MAGED4	MAGE family member D4	protein_coding	NP_001092270.1;NP_001258990.1;NP_001258991.1;NP_001258992.1	23793	300702	.	.	X	-0.637708	0.713615	12.2114	0.000627709	0.0445509
158135	NM_001139442,NM_194252,XM_005251728,XM_005251729,XM_006716966,XM_017014309,XR_001746188,XR_001746189,XR_929720,XR_929721	TTLL11	tubulin tyrosine ligase like 11	protein_coding	NP_001132914.1;NP_919228.2;XP_005251785.1;XP_005251786.1;XP_006717029.1;XP_016869798.1	18113	.	.	.	9	-0.471119	0.71035	12.166	0.000639121	0.0446284
11346	NM_001109974,NM_001166208,NM_001166209,NM_007286,XM_005268370,XM_005268371,XM_006714755,XM_011537552,XM_017009007,XM_017009008,XM_024454351	SYNPO	synaptopodin	protein_coding	NP_001103444.1;NP_001159680.1;NP_001159681.1;NP_009217.3;XP_005268427.1;XP_005268428.1;XP_006714818.1;XP_011535854.1;XP_016864496.1;XP_016864497.1;XP_024310119.1	30672	608155	.	.	5	-0.427224	0.96508	12.1431	0.00064644	0.0448901
7428	NM_000551,NM_001354723,NM_198156	VHL	von Hippel-Lindau tumor suppressor	protein_coding	NP_000542.1;NP_001341652.1;NP_937799.1	12687	608537	.	.	3	-0.126372	4.85883	12.1008	0.000660113	0.0455877
55250	NM_001242875,NM_001242876,NM_001242877,NM_001242878,NM_001242879,NM_001324465,NM_001324466,NM_001324467,NM_001324468,NM_018255,NR_040110,NR_136897,NR_136898,NR_137173,XR_430081	ELP2	elongator acetyltransferase complex subunit 2	protein_coding	NP_001229804.1;NP_001229805.1;NP_001229806.1;NP_001229807.1;NP_001229808.1;NP_001311394.1;NP_001311395.1;NP_001311396.1;NP_001311397.1;NP_060725.1	18248	616054	.	.	18	-0.23984	3.2836	12.0894	0.000663883	0.0455975
84516	NM_001199011,NM_001199743,NM_032486,NR_037573,XR_001752006,XR_001752007	DCTN5	dynactin subunit 5	protein_coding	NP_001185940.1;NP_001186672.1;NP_115875.1	24594	612962	.	.	16	-0.175123	4.3113	12.0742	0.000668909	0.045693
4621	NM_002470,XM_011523870,XM_011523871	MYH3	myosin heavy chain 3	protein_coding	NP_002461.2;XP_011522172.1;XP_011522173.1	7573	160720	.	.	17	-0.263354	1.72372	12.0585	0.000674128	0.0458007
4084	NM_001202513,NM_001202514,NM_002357	MXD1	MAX dimerization protein 1	protein_coding	NP_001189442.1;NP_001189443.1;NP_002348.1	6761	600021	.	.	2	0.264356	7.33187	11.9965	0.000695202	0.0469785
54617	NM_017553,NR_104038,XM_011521685,XM_011521686,XR_001751322	INO80	INO80 complex ATPase subunit	protein_coding	NP_060023.1;XP_011519987.1;XP_011519988.1	26956	610169	.	.	15	-0.16069	3.44617	11.9771	0.00070193	0.0471795
6504	NM_001330754,NM_003037,NR_104399,NR_104400,NR_104401,XM_005245456,XM_011509905,XM_017002130,XM_017002131	SLAMF1	signaling lymphocytic activation molecule family member 1	protein_coding	NP_001317683.1;NP_003028.1;XP_005245513.1;XP_011508207.1;XP_016857619.1;XP_016857620.1	10903	603492	.	.	1	-0.242497	3.32963	11.9264	0.000719818	0.0477865
6590	NM_003064	SLPI	secretory leukocyte peptidase inhibitor	protein_coding	NP_003055.1	11092	107285	.	.	20	0.471149	3.0415	11.9514	0.000719457	0.0477865
80256	NM_001317991,NM_025182,NR_134455,XM_005251588,XM_005251590,XM_005251591,XM_011518037,XM_024447689	FAM214B	family with sequence similarity 214 member B	protein_coding	NP_001304920.1;NP_079458.2;XP_005251645.1;XP_005251647.1;XP_005251648.1;XP_011516339.1;XP_024303457.1	25666	.	.	.	9	0.21431	5.6464	11.9193	0.000722367	0.0477865
158	NM_000026,NM_001123378,NM_001317923,NM_001363840,NR_134256,XM_011529977,XM_011529980,XM_017028636,XM_017028637,XM_017028638,XM_017028639,XM_017028640,XM_024452166,XR_001755176,XR_002958670,XR_002958671,XR_937825	ADSL	adenylosuccinate lyase	protein_coding	NP_000017.1;NP_001116850.1;NP_001304852.1;NP_001350769.1;XP_011528279.1;XP_011528282.1;XP_016884125.1;XP_016884126.1;XP_016884127.1;XP_016884128.1;XP_016884129.1;XP_024307934.1	291	608222	.	.	22	-0.170433	3.8805	11.8829	0.000735547	0.047902
140735	NM_080677	DYNLL2	dynein light chain LC8-type 2	protein_coding	NP_542408.1	24596	608942	.	.	17	-0.127586	5.10198	11.8986	0.00072983	0.047902
541471	NR_015395,NR_024373,NR_136161,NR_136162,NR_136163,NR_136164,NR_136165,NR_136166	MIR4435-2HG	MIR4435-2 host gene	lncRNA	.	35163	617144	.	.	2	0.325354	2.99313	11.8867	0.000735543	0.047902
6602	NM_003076,NM_139071,XM_005269107,XM_011538695,XR_944683,XR_944684	SMARCD1	SWI/SNF related, matrix associated, actin dependent regulator of chromatin, subfamily d, member 1	protein_coding	NP_003067.3;NP_620710.2;XP_005269164.2;XP_011536997.1	11106	601735	.	.	12	-0.152944	4.93317	11.8668	0.000741476	0.0480393
64940	NR_040585,NR_040586	STAG3L4	stromal antigen 3-like 4 (pseudogene)	transcribed_pseudogene	.	33887	.	.	.	7	-0.438567	-0.00454606	11.833	0.000754032	0.0486022
56061	NM_019116,XM_011545894,XM_017023459,XM_017023460,XR_429678,XR_950816,XR_950818	UBFD1	ubiquitin family domain containing 1	protein_coding	NP_061989.2;XP_011544196.1;XP_016878948.1;XP_016878949.1	30565	.	.	.	16	-0.199001	2.85394	11.8072	0.000763781	0.0489794
79073	NM_024092	TMEM109	transmembrane protein 109	protein_coding	NP_076997.1	28771	.	.	.	11	-0.160159	4.6301	11.783	0.000773017	0.049071
150000	NR_003087,NR_003088	ABCC13	ATP binding cassette subfamily C member 13 (pseudogene)	transcribed_pseudogene	.	16022	608835	.	.	21	0.736669	0.147217	11.7922	0.000770829	0.049071
84247	NM_032287	RTL6	retrotransposon Gag like 6	protein_coding	NP_115663.2	13343	.	.	.	22	-0.270527	2.47124	11.7613	0.000781402	0.0491072
388512	NM_001204118,NM_207390,NR_109784,NR_109785,XM_017026785,XM_017026786,XM_017026787,XM_017026788,XM_017026789,XM_017026790,XM_017026791,XM_017026792,XM_017026793,XM_017026794	CLEC17A	C-type lectin domain containing 17A	protein_coding	NP_001191047.1;NP_997273.3;XP_016882274.1;XP_016882275.1;XP_016882276.1;XP_016882277.1;XP_016882278.1;XP_016882279.1;XP_016882280.1;XP_016882281.1;XP_016882282.1;XP_016882283.1	34520	616838	.	.	19	-0.399682	2.11604	11.7725	0.000779061	0.0491072
4670	NM_001297418,NM_005968,NM_031203,XM_005272478,XM_005272479,XM_005272480,XM_005272481,XM_005272483,XM_017026823,XM_017026824,XM_017026825,XM_017026826,XM_017026827,XM_017026828,XM_017026829,XM_017026830,XM_017026831,XM_017026832	HNRNPM	heterogeneous nuclear ribonucleoprotein M	protein_coding	NP_001284347.1;NP_005959.2;NP_112480.2;XP_005272535.1;XP_005272536.1;XP_005272537.1;XP_005272538.1;XP_005272540.1;XP_016882312.1;XP_016882313.1;XP_016882314.1;XP_016882315.1;XP_016882316.1;XP_016882317.1;XP_016882318.1;XP_016882319.1;XP_016882320.1;XP_016882321.1	5046	160994	.	.	19	-0.142816	5.58077	11.7276	0.000794639	0.0494654
51734	NM_001382264,NM_001382265,NM_016332	MSRB1	methionine sulfoxide reductase B1	protein_coding	NP_001369193.1;NP_001369194.1;NP_057416.1	14133	606216	.	.	16	0.262134	7.74343	11.7267	0.000794973	0.0494654
643	NM_001716,NM_032966	CXCR5	C-X-C motif chemokine receptor 5	protein_coding	NP_001707.1;NP_116743.1	1060	601613	.	.	11	-0.345237	3.93854	11.5288	0.000885225	0.0495024
790	NM_001306079,NM_004341,XM_006712101,XM_024453131	CAD	carbamoyl-phosphate synthetase 2, aspartate transcarbamylase, and dihydroorotase	protein_coding	NP_001293008.1;NP_004332.2;XP_006712164.1;XP_024308899.1	1424	114010	.	.	2	-0.192826	4.04709	11.4498	0.000912745	0.0495024
837	NM_001225,NM_033306,XM_011543019,XM_017018397	CASP4	caspase 4	protein_coding	NP_001216.1;NP_150649.1;XP_011541321.1;XP_016873886.1	1505	602664	.	.	11	0.246908	5.70291	11.4724	0.00090388	0.0495024
1230	NM_001295	CCR1	C-C motif chemokine receptor 1	protein_coding	NP_001286.1	1602	601159	.	.	3	0.304359	4.93484	11.5061	0.000893369	0.0495024
1378	NM_000651	CR1	complement C3b/C4b receptor 1 (Knops blood group)	protein_coding	NP_000642.3	2334	120620	.	.	1	0.287325	5.04022	11.6917	0.000812682	0.0495024
2204	NM_002000,NM_133269,NM_133271,NM_133272,NM_133273,NM_133274,NM_133277,NM_133278,XM_011526625,XM_017026473,XM_017026474	FCAR	Fc fragment of IgA receptor	protein_coding	NP_001991.1;NP_579803.1;NP_579805.1;NP_579806.1;NP_579807.1;NP_579808.1;NP_579811.1;NP_579812.1;XP_011524927.1;XP_016881962.1;XP_016881963.1	3608	147045	.	.	19	0.292907	3.74956	11.418	0.000930132	0.0495024
2353	NM_005252	FOS	Fos proto-oncogene, AP-1 transcription factor subunit	protein_coding	NP_005243.1	3796	164810	.	.	14	0.301509	4.55562	11.5153	0.000888402	0.0495024
3695	NM_000889,NR_104181,XM_005268851,XM_005268852,XM_006719376,XR_001748685,XR_429099	ITGB7	integrin subunit beta 7	protein_coding	NP_000880.1;XP_005268908.1;XP_005268909.1;XP_006719439.1	6162	147559	.	.	12	-0.217729	6.22862	11.398	0.000936647	0.0495024
5287	NM_001377334,NM_001377335,NM_002646,XM_005245258,XM_011509631,XM_011509633,XM_017001473,XM_017001474,XM_017001475,XR_241085,XR_241086	PIK3C2B	phosphatidylinositol-4-phosphate 3-kinase catalytic subunit type 2 beta	protein_coding	NP_001364263.1;NP_001364264.1;NP_002637.3;XP_005245315.1;XP_011507933.1;XP_011507935.1;XP_016856962.1;XP_016856963.1;XP_016856964.1	8972	602838	.	.	1	-0.27492	2.85654	11.6866	0.00081105	0.0495024
6421	NM_005066,NR_136702,NR_136703,XM_005271112,XM_005271113,XM_005271115,XM_011541950,XM_017002053,XM_017002054	SFPQ	splicing factor proline and glutamine rich	protein_coding	NP_005057.1;XP_005271169.1;XP_005271170.1;XP_005271172.1;XP_011540252.1;XP_016857542.1;XP_016857543.1	10774	605199	.	.	1	-0.130551	6.00099	11.5324	0.000875842	0.0495024
6929	NM_001136139,NM_001351778,NM_001351779,NM_003200,XM_006722855,XM_006722857,XM_006722858,XM_011528216,XM_011528219,XM_011528220,XM_011528221,XM_011528223,XM_011528225,XM_011528226,XM_011528227,XM_017027177,XM_017027178,XM_017027179,XM_017027180,XM_017027181,XM_024451669,XM_024451670,XM_024451671,XM_024451672,XM_024451673,XM_024451674,XM_024451675,XM_024451676,XM_024451677,XM_024451678,XM_024451679…	TCF3	transcription factor 3	protein_coding	NP_001129611.1;NP_001338707.1;NP_001338708.1;NP_003191.1;XP_006722918.1;XP_006722920.1;XP_006722921.1;XP_011526518.1;XP_011526521.1;XP_011526522.1;XP_011526523.1;XP_011526525.1;XP_011526527.1;XP_011526528.1;XP_011526529.1;XP_016882666.1;XP_016882667.1;XP_016882668.1;XP_016882669.1;XP_016882670.1;XP_024307437.1;XP_024307438.1;XP_024307439.1;XP_024307440.1;XP_024307441.1;XP_024307442.1;XP_024307443…	11633	147141	.	.	19	-0.182646	4.47792	11.4313	0.000921192	0.0495024
8174	NM_130760,NM_130762	MADCAM1	mucosal vascular addressin cell adhesion molecule 1	protein_coding	NP_570116.2;NP_570118.1	6765	102670	.	.	19	0.644218	-0.31047	11.6263	0.000835763	0.0495024
8569	NM_001135553,NM_001377337,NM_001377338,NM_001377341,NM_001377342,NM_001377343,NM_001377373,NM_001377374,NM_001377375,NM_003684,NM_198973,NR_024174,NR_024176,NR_146512,NR_165250,XM_006711002,XM_006711007,XM_006711013,XM_006711014,XM_006711015,XM_017002652,XM_017002653,XM_017002660,XM_024450508,XM_024450509,XM_024450510,XM_024450511,XM_024450512,XM_024450513,XM_024450514	MKNK1	MAPK interacting serine/threonine kinase 1	protein_coding	NP_001129025.2;NP_001364266.1;NP_001364267.1;NP_001364270.1;NP_001364271.1;NP_001364272.1;NP_001364302.1;NP_001364303.1;NP_001364304.1;NP_003675.3;NP_945324.2;XP_006711065.1;XP_006711070.1;XP_006711076.1;XP_006711077.1;XP_006711078.1;XP_016858141.1;XP_016858142.1;XP_016858149.1;XP_024306276.1;XP_024306277.1;XP_024306278.1;XP_024306279.1;XP_024306280.1;XP_024306281.1;XP_024306282.1	7110	606724	.	.	1	0.204779	5.30034	11.615	0.000840504	0.0495024
8876	NM_004666	VNN1	vanin 1	protein_coding	NP_004657.2	12705	603570	.	.	6	0.529809	2.36237	11.5936	0.000858092	0.0495024
10225	NM_001318889,NM_005816,NM_198196,NR_134917,XM_005247063,XM_006713469,XM_006713470,XM_017005521,XM_017005522,XR_001739977,XR_241462,XR_924090	CD96	CD96 molecule	protein_coding	NP_001305818.1;NP_005807.1;NP_937839.1;XP_005247120.1;XP_006713532.1;XP_006713533.1;XP_016861010.1;XP_016861011.1	16892	606037	.	.	3	-0.230337	4.47704	11.697	0.000806842	0.0495024
10333	NM_006068,XM_005262637,XM_011513613,XM_011513614,XM_024453873	TLR6	toll like receptor 6	protein_coding	NP_006059.2;XP_005262694.1;XP_011511915.1;XP_011511916.1;XP_024309641.1	16711	605403	.	.	4	0.235256	4.28355	11.3965	0.00093736	0.0495024
23001	NM_014991,XM_005262858,XM_011531757,XM_011531759,XM_011531760,XM_011531761,XM_011531762,XM_011531763,XM_011531764,XM_011531765,XM_011531766,XM_011531767,XM_017007906,XM_017007907,XM_017007908,XM_017007909	WDFY3	WD repeat and FYVE domain containing 3	protein_coding	NP_055806.2;XP_005262915.1;XP_011530059.1;XP_011530061.1;XP_011530062.1;XP_011530063.1;XP_011530064.1;XP_011530065.1;XP_011530066.1;XP_011530067.1;XP_011530068.1;XP_011530069.1;XP_016863395.1;XP_016863396.1;XP_016863397.1;XP_016863398.1	20751	617485	.	.	4	0.283745	4.12638	11.4137	0.00093223	0.0495024
23014	NM_015002,NM_033624,XM_017019037,XM_017019038,XM_017019039	FBXO21	F-box protein 21	protein_coding	NP_055817.1;NP_296373.1;XP_016874526.1;XP_016874527.1;XP_016874528.1	13592	609095	.	.	12	-0.254007	2.40532	11.3829	0.000943749	0.0495024
23347	NM_015295,XM_011525642,XM_011525643,XM_017025684,XR_001753172,XR_001753173,XR_001753174,XR_001753175,XR_001753176,XR_001753177,XR_001753178,XR_001753179,XR_935055	SMCHD1	structural maintenance of chromosomes flexible hinge domain containing 1	protein_coding	NP_056110.2;XP_011523944.1;XP_011523945.1;XP_016881173.1	29090	614982	.	.	18	0.28134	5.77086	11.4667	0.000908641	0.0495024
23348	NM_001130048,NM_001130049,NM_001130050,NM_001318849,NM_001366676,NM_001366677,NM_001366678,NM_001366679,NM_001366680,NM_001366681,NM_001366682,NM_001366683,NM_001366684,NM_015296,XM_005254034,XM_005254035,XM_006719922,XM_006719924,XM_006719925,XM_006719931,XM_006719932,XM_006719936,XM_006719937,XM_017020503,XM_017020504,XM_017020505,XM_017020506,XM_017020507,XM_017020508,XM_017020510,XM_017020511…	DOCK9	dedicator of cytokinesis 9	protein_coding	NP_001123520.1;NP_001123521.1;NP_001123522.1;NP_001305778.1;NP_001353605.1;NP_001353606.1;NP_001353607.1;NP_001353608.1;NP_001353609.1;NP_001353610.1;NP_001353611.1;NP_001353612.1;NP_001353613.1;NP_056111.1;XP_005254091.1;XP_005254092.1;XP_006719985.1;XP_006719987.1;XP_006719988.1;XP_006719994.1;XP_006719995.1;XP_006719999.1;XP_006720000.1;XP_016875992.1;XP_016875993.1;XP_016875994.1;XP_016875995…	14132	607325	.	.	13	-0.347951	2.09032	11.4985	0.000890794	0.0495024
23557	NM_012437,NR_052019,NR_052020	SNAPIN	SNAP associated protein	protein_coding	NP_036569.1	17145	607007	.	.	1	-0.158344	2.97551	11.5916	0.000850345	0.0495024
23670	NM_001135820,NM_001349784,NM_013390,XM_005251869	CEMIP2	cell migration inducing hyaluronidase 2	protein_coding	NP_001129292.1;NP_001336713.1;NP_037522.1;XP_005251926.1	11869	605835	.	.	9	0.2073	3.78019	11.4344	0.000919788	0.0495024
29078	NM_014165	NDUFAF4	NADH:ubiquinone oxidoreductase complex assembly factor 4	protein_coding	NP_054884.1	21034	611776	.	.	6	-0.488559	0.431868	11.5355	0.000874481	0.0495024
51393	NM_016113,XM_005256676,XM_005256677,XM_005256678,XM_006721541,XM_006721543,XM_011523922,XM_011523923,XM_011523925,XM_017024730,XM_017024731,XM_017024732	TRPV2	transient receptor potential cation channel subfamily V member 2	protein_coding	NP_057197.2;XP_005256733.1;XP_005256734.1;XP_005256735.1;XP_006721604.1;XP_006721606.1;XP_011522224.1;XP_011522225.1;XP_011522227.1;XP_016880219.1;XP_016880220.1;XP_016880221.1	18082	606676	.	.	17	-0.170682	5.06786	11.3779	0.000946151	0.0495024
55182	NM_001319956,NM_001319957,NM_001376486,NM_001376487,NM_001376488,NM_001376489,NM_018150,XM_006710735,XM_011541698,XM_011541699,XM_011541700,XM_017001624,XM_017001625,XM_017001626,XR_001737278,XR_001737279,XR_001737280,XR_001737281,XR_946692	RNF220	ring finger protein 220	protein_coding	NP_001306885.1;NP_001306886.1;NP_001363415.1;NP_001363416.1;NP_001363417.1;NP_001363418.1;NP_060620.2;XP_006710798.1;XP_011540000.1;XP_011540001.1;XP_011540002.1;XP_016857113.1;XP_016857114.1;XP_016857115.1	25552	616136	.	.	1	-0.106844	4.9951	11.6976	0.000806593	0.0495024
55670	NM_001127649,NM_001199319,NM_017929	PEX26	peroxisomal biogenesis factor 26	protein_coding	NP_001121121.1;NP_001186248.1;NP_060399.1	22965	608666	.	.	22	-0.158828	3.69619	11.5077	0.000886718	0.0495024
55701	NM_001278529,NM_001278530,NM_018071,XM_005267844,XM_011536937,XM_011536938,XM_017021434,XM_017021435,XM_017021436,XM_017021437	ARHGEF40	Rho guanine nucleotide exchange factor 40	protein_coding	NP_001265458.1;NP_001265459.1;NP_060541.3;XP_005267901.1;XP_011535239.1;XP_011535240.1;XP_016876923.1;XP_016876924.1;XP_016876925.1;XP_016876926.1	25516	610018	.	.	14	0.311034	5.52978	11.6387	0.000836758	0.0495024
55752	NM_001306147,NM_018243,XM_006714259,XM_017008400,XM_017008401,XM_017008402,XM_017008403,XM_017008404	SEPTIN11	septin 11	protein_coding	NP_001293076.1;NP_060713.1;XP_006714322.1;XP_016863889.1;XP_016863890.1;XP_016863891.1;XP_016863892.1;XP_016863893.1	25589	612887	.	.	4	-0.237778	2.00808	11.4397	0.000917362	0.0495024
57568	NM_001377488,NM_020808,XM_005273212,XM_005273213,XM_011544243,XM_017001896,XM_017001897	SIPA1L2	signal induced proliferation associated 1 like 2	protein_coding	NP_001364417.1;NP_065859.3;XP_005273269.1;XP_005273270.1;XP_011542545.1;XP_016857385.1;XP_016857386.1	23800	611609	.	.	1	0.381946	2.32155	11.5585	0.000865836	0.0495024
64222	NM_022371	TOR3A	torsin family 3 member A	protein_coding	NP_071766.2	11997	607555	.	.	1	-0.140229	3.5595	11.4976	0.000891209	0.0495024
64771	NM_022758,NM_024294,XM_005249298,XR_926300	ILRUN	inflammation and lipid regulator with UBA-like and NBR1-like domains	protein_coding	NP_073595.2;NP_077270.1;XP_005249355.1	21215	612217	.	.	6	-0.124135	5.5962	11.6036	0.000845303	0.0495024
79078	NM_024097,NR_040733	C1orf50	chromosome 1 open reading frame 50	protein_coding	NP_077002.2	28795	.	.	.	1	-0.219295	2.01241	11.6121	0.000841704	0.0495024
84532	NM_001252675,NM_001252676,NM_001252677,NM_032501,XM_006723659,XM_011529388,XR_937170	ACSS1	acyl-CoA synthetase short chain family member 1	protein_coding	NP_001239604.1;NP_001239605.1;NP_001239606.1;NP_115890.2;XP_006723722.1;XP_011527690.1	16091	614355	.	.	20	-0.146351	4.93095	11.3817	0.000944322	0.0495024
115650	NM_052945	TNFRSF13C	TNF receptor superfamily member 13C	protein_coding	NP_443177.1	17755	606269	.	.	22	-0.360019	3.74016	11.39	0.000949167	0.0495024
126626	NM_001323906,NM_001323907,NM_001323908,NM_001323909,NM_001323910,NM_001323911,NM_001323912,NM_001323913,NM_144618,XM_017000246,XM_017000247,XM_017000249,XM_017000250,XM_017000252,XM_017000253,XM_017000254	GABPB2	GA binding protein transcription factor subunit beta 2	protein_coding	NP_001310835.1;NP_001310836.1;NP_001310837.1;NP_001310838.1;NP_001310839.1;NP_001310840.1;NP_001310841.1;NP_001310842.1;NP_653219.1;XP_016855735.1;XP_016855736.1;XP_016855738.1;XP_016855739.1;XP_016855741.1;XP_016855742.1;XP_016855743.1	28441	.	.	.	1	-0.253212	2.64628	11.4479	0.000913617	0.0495024
128439	NR_003239	SNHG11	small nucleolar RNA host gene 11	lncRNA	.	25046	.	.	.	20	-0.260137	1.24966	11.3999	0.000935794	0.0495024
137797	NM_205545	LYPD2	LY6/PLAUR domain containing 2	protein_coding	NP_991108.1	25215	.	.	.	8	-0.625671	0.763584	11.4283	0.000926671	0.0495024
148268	NM_001300993,NM_001321991,NM_001321992,NM_001321993,NM_001321994,NM_144694,XM_011526544,XM_011526545	ZNF570	zinc finger protein 570	protein_coding	NP_001287922.1;NP_001308920.1;NP_001308921.1;NP_001308922.1;NP_001308923.1;NP_653295.1;XP_011524846.1;XP_011524847.1	26416	.	.	.	19	-0.563552	-0.156014	11.4342	0.000919898	0.0495024
161253	NM_173527,XM_005267383,XM_011536518,XM_017021058,XM_017021059	REM2	RRAD and GEM like GTPase 2	protein_coding	NP_775798.2;XP_005267440.1;XP_011534820.1;XP_016876547.1;XP_016876548.1	20248	616955	.	.	14	0.290546	3.94871	11.6252	0.000839008	0.0495024
1269	NM_001841,XM_011540629,XM_017000261	CNR2	cannabinoid receptor 2	protein_coding	NP_001832.1;XP_011538931.1;XP_016855750.1	2160	605051	.	.	1	-0.266726	2.74364	11.3603	0.000954514	0.0495204
7130	NM_007115	TNFAIP6	TNF alpha induced protein 6	protein_coding	NP_009046.2	11898	600410	.	.	2	0.557674	1.71327	11.3608	0.000961332	0.0495204
64757	NM_022746,XM_011509900,XM_011509903,XM_011509904,XM_017002096,XM_017002097,XR_001737362,XR_002957377,XR_921908	MTARC1	mitochondrial amidoxime reducing component 1	protein_coding	NP_073583.3;XP_011508202.1;XP_011508205.1;XP_011508206.1;XP_016857585.1;XP_016857586.1	26189	614126	.	.	1	0.329945	3.90402	11.361	0.000960648	0.0495204
6303	NM_002970,NR_027783,XM_024452421	SAT1	spermidine/spermine N1-acetyltransferase 1	protein_coding	NP_002961.1;XP_024308189.1	10540	313020	.	.	X	0.259042	7.22695	11.3194	0.000974504	0.0499941
92979	NM_138396	MARCHF9	membrane associated ring-CH-type finger 9	protein_coding	NP_612405.2	25139	613336	.	.	12	-0.196054	3.45681	11.3069	0.000980317	0.0500878
51728	NM_016310	POLR3K	RNA polymerase III subunit K	protein_coding	NP_057394.3	14121	606007	.	.	16	-0.255257	1.77821	11.2864	0.000990426	0.0503995
57149	NM_001128301,NM_001128302,NM_001302835,NM_001302836,NM_001369631,NM_001369632,NM_001369633,NM_001369634,NM_001369635,NM_001369636,NM_001369637,NM_001369638,NM_001369639,NM_001369641,NM_001369642,NM_001369644,NM_001369645,NM_020424,NR_126516,NR_126520,NR_126521,NR_126527,NR_126528,NR_161425,NR_161426,NR_161427,NR_161429,NR_161430,NR_161431,NR_161432,XM_011545900,XM_011545901,XM_011545908,XM_017023…	LYRM1	LYR motif containing 1	protein_coding	NP_001121773.1;NP_001121774.1;NP_001289764.1;NP_001289765.1;NP_001356560.1;NP_001356561.1;NP_001356562.1;NP_001356563.1;NP_001356564.1;NP_001356565.1;NP_001356566.1;NP_001356567.1;NP_001356568.1;NP_001356570.1;NP_001356571.1;NP_001356573.1;NP_001356574.1;NP_065157.1;XP_011544202.1;XP_011544203.1;XP_011544210.1;XP_016878964.1;XP_016878965.1;XP_016878966.1;XP_016878967.1;XP_016878969.1	25074	614709	.	.	16	0.235856	2.49051	11.2756	0.000995812	0.0504692
3326	NM_001271969,NM_001271970,NM_001271971,NM_001271972,NM_001371238,NM_007355	HSP90AB1	heat shock protein 90 alpha family class B member 1	protein_coding	NP_001258898.1;NP_001258899.1;NP_001258900.1;NP_001258901.1;NP_001358167.1;NP_031381.2	5258	140572	.	.	6	-0.186219	7.14665	11.2535	0.0010069	0.0508263
3615	NM_000884,XM_006713128,XM_017006349,XM_017006350	IMPDH2	inosine monophosphate dehydrogenase 2	protein_coding	NP_000875.2;XP_006713191.1;XP_016861838.1;XP_016861839.1	6053	146691	.	.	3	-0.159711	4.7119	11.2404	0.0010135	0.0509087
29914	NM_001330349,NM_001330350,NM_013319,XR_946616	UBIAD1	UbiA prenyltransferase domain containing 1	protein_coding	NP_001317278.1;NP_001317279.1;NP_037451.1	30791	611632	.	.	1	-0.178296	3.19128	11.2343	0.00101663	0.0509087
2309	NM_001455,NM_201559,XM_005266867,XM_005266868,XM_011535626,XM_011535628,XM_011535629,XM_017010585,XM_017010586	FOXO3	forkhead box O3	protein_coding	NP_001446.1;NP_963853.1;XP_005266924.1;XP_005266925.1;XP_011533928.1;XP_011533930.1;XP_011533931.1;XP_016866074.1;XP_016866075.1	3821	602681	.	.	6	0.315901	4.89215	11.2312	0.00102529	0.0511383
973	NM_001783,NM_021601	CD79A	CD79a molecule	protein_coding	NP_001774.1;NP_067612.1	1698	112205	.	.	19	-0.382502	6.32125	11.2062	0.00104316	0.0512014
2150	NM_005242,XM_017009223	F2RL1	F2R like trypsin receptor 1	protein_coding	NP_005233.4;XP_016864712.1	3538	600933	.	.	5	0.431947	2.03782	11.1634	0.00105683	0.0512014
2162	NM_000129	F13A1	coagulation factor XIII A chain	protein_coding	NP_000120.2	3531	134570	.	.	6	0.332434	5.19812	11.1612	0.0010638	0.0512014
5196	NM_001363352,NM_002619	PF4	platelet factor 4	protein_coding	NP_001350281.1;NP_002610.1	8861	173460	.	.	4	0.344293	5.54462	11.1714	0.00105944	0.0512014
5997	NM_002923	RGS2	regulator of G protein signaling 2	protein_coding	NP_002914.1	9998	600861	.	.	1	0.322235	7.21218	11.1565	0.00106277	0.0512014
6792	NM_001037343,NM_001323289,NM_003159	CDKL5	cyclin dependent kinase like 5	protein_coding	NP_001032420.1;NP_001310218.1;NP_003150.1	11411	300203	.	.	X	0.275513	1.55057	11.1372	0.00106729	0.0512014
11343	NM_001003794,NM_001256585,NM_007283,XM_011512377,XM_011512378,XM_011512379,XM_011512382,XM_011512383,XM_017005662,XM_017005663,XM_017005664,XM_017005665,XM_017005666,XM_024453333,XM_024453334	MGLL	monoglyceride lipase	protein_coding	NP_001003794.1;NP_001243514.1;NP_009214.1;XP_011510679.1;XP_011510680.1;XP_011510681.1;XP_011510684.1;XP_011510685.1;XP_016861151.1;XP_016861152.1;XP_016861153.1;XP_016861154.1;XP_016861155.1;XP_024309101.1;XP_024309102.1	17038	609699	.	.	3	0.296252	2.69116	11.154	0.00105838	0.0512014
23107	NM_001286748,NM_001286751,NM_015084	MRPS27	mitochondrial ribosomal protein S27	protein_coding	NP_001273677.1;NP_001273680.1;NP_055899.2	14512	611989	.	.	5	-0.166598	3.53202	11.1649	0.00105261	0.0512014
29102	NM_001100412,NM_001382508,NM_013235,XM_005248292,XM_005248293,XM_005248294,XM_011514033,XM_017009399,XM_017009400,XM_017009401,XM_017009402,XM_024446033,XM_024446034,XM_024446035,XM_024446036	DROSHA	drosha ribonuclease III	protein_coding	NP_001093882.1;NP_001369437.1;NP_037367.3;XP_005248349.1;XP_005248350.1;XP_005248351.1;XP_011512335.1;XP_016864888.1;XP_016864889.1;XP_016864890.1;XP_016864891.1;XP_024301801.1;XP_024301802.1;XP_024301803.1;XP_024301804.1	17904	608828	.	.	5	-0.219605	2.88161	11.1778	0.00104581	0.0512014
84433	NM_001324281,NM_032415	CARD11	caspase recruitment domain family member 11	protein_coding	NP_001311210.1;NP_115791.3	16393	607210	.	.	7	-0.216385	5.06334	11.2005	0.001034	0.0512014
4172	NM_001270472,NM_001366369,NM_001366370,NM_001366371,NM_001366372,NM_001366373,NM_001366374,NM_001366375,NM_002388,NR_158963,NR_158964,NR_158965,NR_158966	MCM3	minichromosome maintenance complex component 3	protein_coding	NP_001257401.2;NP_001353298.1;NP_001353299.1;NP_001353300.1;NP_001353301.1;NP_001353302.1;NP_001353303.1;NP_001353304.1;NP_002379.4	6945	602693	.	.	6	-0.19157	4.05435	11.0764	0.00110036	0.0517995
8631	NM_001075099,NM_003726,XM_005257755,XM_017025257,XM_017025258,XM_017025259,XM_017025260,XM_024451012	SKAP1	src kinase associated phosphoprotein 1	protein_coding	NP_001068567.1;NP_003717.3;XP_005257812.1;XP_016880746.1;XP_016880747.1;XP_016880748.1;XP_016880749.1;XP_024306780.1	15605	604969	.	.	17	-0.218706	4.27715	11.0824	0.00109703	0.0517995
56937	NM_001255976,NM_020182,NM_199169,NM_199170,NM_199171	PMEPA1	prostate transmembrane protein, androgen induced 1	protein_coding	NP_001242905.1;NP_064567.2;NP_954638.1;NP_954639.1;NP_954640.1	14107	606564	.	.	20	-0.420212	0.558619	11.079	0.00109892	0.0517995
80853	NM_030647,XM_011516587	KDM7A	lysine demethylase 7A	protein_coding	NP_085150.1;XP_011514889.1	22224	.	.	.	7	0.22405	3.73281	11.1004	0.00108719	0.0517995
105377499	XR_001741890,XR_001741891	LOC105377499	uncharacterized LOC105377499, transcript variant X1	lncRNA	.	.	.	.	.	4	0.437443	0.654	11.0771	0.00109999	0.0517995
92922	NM_033212,XM_011523469	CCDC102A	coiled-coil domain containing 102A	protein_coding	NP_149989.2;XP_011521771.1	28097	.	.	.	16	-0.325963	1.20827	11.0441	0.00111835	0.0524498
55339	NM_001006622,NM_001006623,NM_018383,XM_005263697,XM_011511436,XM_017004435,XM_017004436	WDR33	WD repeat domain 33	protein_coding	NP_001006623.1;NP_001006624.1;NP_060853.3;XP_005263754.1;XP_011509738.1;XP_016859924.1;XP_016859925.1	25651	618082	.	.	2	-0.104065	4.72081	11.0326	0.00112481	0.0525566
665	NM_001330491,NM_004331	BNIP3L	BCL2 interacting protein 3 like	protein_coding	NP_001317420.1;NP_004322.1	1085	605368	.	.	8	0.277089	5.43019	10.9883	0.00115478	0.0529979
1628	NM_001352,XM_017026388,XR_243907	DBP	D-box binding PAR bZIP transcription factor	protein_coding	NP_001343.2;XP_016881877.1	2697	124097	.	.	19	-0.197397	3.39743	10.9939	0.00114691	0.0529979
5343	NM_001032392	PLGLB1	plasminogen like B1	protein_coding	NP_001027564.1	9072	173340	.	.	2	-0.829836	0.352384	11.0124	0.0011452	0.0529979
7064	NM_003249,XM_011528228,XR_001753748	THOP1	thimet oligopeptidase 1	protein_coding	NP_003240.1;XP_011526530.1	11793	601117	.	.	19	-0.214527	3.01788	10.9911	0.0011485	0.0529979
8874	NM_001113511,NM_001113512,NM_001113513,NM_001320851,NM_001320852,NM_001320853,NM_001320854,NM_001330597,NM_001330598,NM_001354046,NM_001354047,NM_001354048,NM_001354049,NM_001354050,NM_001354051,NM_001354052,NM_001354053,NM_001354054,NM_001354055,NM_001354056,NM_001354057,NM_001354058,NM_001354059,NM_001354060,NM_001354061,NM_003899,NM_145735,XM_006719956,XM_011521133,XM_017020814,XM_017020815,XM…	ARHGEF7	Rho guanine nucleotide exchange factor 7	protein_coding	NP_001106983.1;NP_001106984.1;NP_001106985.1;NP_001307780.1;NP_001307781.1;NP_001307782.1;NP_001307783.1;NP_001317526.1;NP_001317527.1;NP_001340975.1;NP_001340976.1;NP_001340977.1;NP_001340978.1;NP_001340979.1;NP_001340980.1;NP_001340981.1;NP_001340982.1;NP_001340983.1;NP_001340984.1;NP_001340985.1;NP_001340986.1;NP_001340987.1;NP_001340988.1;NP_001340989.1;NP_001340990.1;NP_003890.1;NP_663788.1;…	15607	605477	.	.	13	-0.125235	3.99393	10.9793	0.00115534	0.0529979
65263	NM_001329866,NM_023078,NR_138144	PYCR3	pyrroline-5-carboxylate reductase 3	protein_coding	NP_001316795.2;NP_075566.3	25846	616408	.	.	8	-0.276715	1.51621	10.9558	0.00116906	0.0534326
6001	NM_001005339,NM_002925	RGS10	regulator of G protein signaling 10	protein_coding	NP_001005339.1;NP_002916.1	9992	602856	.	.	10	0.276616	4.24505	10.9293	0.00118862	0.0538694
6650	NM_005632,XM_011522620,XM_011522621,XM_011522622,XM_011522623,XM_011522624,XM_011522625,XM_011522626,XM_011522627,XM_011522628,XM_011522629,XM_011522630,XM_011522631,XM_011522632,XM_017023596	CAPN15	calpain 15	protein_coding	NP_005623.1;XP_011520922.1;XP_011520923.1;XP_011520924.1;XP_011520925.1;XP_011520926.1;XP_011520927.1;XP_011520928.1;XP_011520929.1;XP_011520930.1;XP_011520931.1;XP_011520932.1;XP_011520933.1;XP_011520934.1;XP_016879085.1	11182	603267	.	.	16	-0.201663	5.20433	10.9153	0.00119311	0.0538694
7903	NM_005668,NM_175052,XM_005272078,XM_011543630	ST8SIA4	ST8 alpha-N-acetyl-neuraminide alpha-2,8-sialyltransferase 4	protein_coding	NP_005659.1;NP_778222.1;XP_005272135.1;XP_011541932.1	10871	602547	.	.	5	0.249821	3.97996	10.9165	0.00119274	0.0538694
10261	NM_005849	IGSF6	immunoglobulin superfamily member 6	protein_coding	NP_005840.2	5953	606222	.	.	16	0.233909	6.2734	10.9109	0.00119576	0.0538694
57546	NM_001329928,NM_001329929,NM_001329930,NM_001329931,NM_001329932,NM_001329933,NM_001329934,NM_020786	PDP2	pyruvate dehyrogenase phosphatase catalytic subunit 2	protein_coding	NP_001316857.1;NP_001316858.1;NP_001316859.1;NP_001316860.1;NP_001316861.1;NP_001316862.1;NP_001316863.1;NP_065837.1	30263	615499	.	.	16	-0.371961	0.615267	10.8807	0.00121402	0.0544964
84263	NM_001195822,NM_032303,NR_036651,XM_011519091,XM_017015203,XM_017015204,XM_017015205	HSDL2	hydroxysteroid dehydrogenase like 2	protein_coding	NP_001182751.1;NP_115679.2;XP_011517393.1;XP_016870692.1;XP_016870693.1;XP_016870694.1	18572	.	.	.	9	0.253522	3.54995	10.8198	0.00125181	0.0559927
26284	NM_001317985,NM_001317986,NM_005702,NR_134328	ERAL1	Era like 12S mitochondrial rRNA chaperone 1	protein_coding	NP_001304914.1;NP_001304915.1;NP_005693.1	3424	607435	.	.	17	-0.170195	3.68856	10.8011	0.00126364	0.0563214
3310	NM_002155	HSPA6	heat shock protein family A (Hsp70) member 6	protein_coding	NP_002146.2	5239	140555	.	.	1	0.270931	6.92791	10.6832	0.00134338	0.0575601
6279	NM_001319196,NM_001319197,NM_001319198,NM_001319201,NM_002964	S100A8	S100 calcium binding protein A8	protein_coding	NP_001306125.1;NP_001306126.1;NP_001306127.1;NP_001306130.1;NP_002955.2	10498	123885	.	.	1	0.403032	8.94303	10.7215	0.00132479	0.0575601
10801	NM_001113491,NM_001113492,NM_001113493,NM_001113494,NM_001113495,NM_001113496,NM_001293695,NM_001293696,NM_001293697,NM_001293698,NM_006640	SEPTIN9	septin 9	protein_coding	NP_001106963.1;NP_001106964.1;NP_001106965.1;NP_001106966.1;NP_001106967.2;NP_001106968.1;NP_001280624.1;NP_001280625.1;NP_001280626.1;NP_001280627.1;NP_006631.2	7323	604061	.	.	17	-0.139292	7.7812	10.7049	0.00132641	0.0575601
23225	NM_024923,XM_005264994,XM_011533538,XM_017006021,XM_024453411,XM_024453412,XM_024453413,XM_024453414,XM_024453415,XM_024453416	NUP210	nucleoporin 210	protein_coding	NP_079199.2;XP_005265051.1;XP_011531840.1;XP_016861510.1;XP_024309179.1;XP_024309180.1;XP_024309181.1;XP_024309182.1;XP_024309183.1;XP_024309184.1	30052	607703	.	.	3	-0.160508	6.2127	10.6768	0.00134537	0.0575601
26253	NM_014358,XM_011520614,XM_011520615	CLEC4E	C-type lectin domain family 4 member E	protein_coding	NP_055173.1;XP_011518916.1;XP_011518917.1	14555	609962	.	.	12	0.354391	4.77747	10.7033	0.00133996	0.0575601
27161	NM_001164623,NM_012154,XM_011516965,XM_011516966,XM_011516968,XM_017013317	AGO2	argonaute RISC catalytic component 2	protein_coding	NP_001158095.1;NP_036286.2;XP_011515267.1;XP_011515268.1;XP_011515270.2;XP_016868806.1	3263	606229	.	.	8	0.206183	4.36171	10.6801	0.0013431	0.0575601
55069	NM_017994,XM_005250482,XM_024446819,XM_024446820,XM_024446821,XM_024446822	TMEM248	transmembrane protein 248	protein_coding	NP_060464.1;XP_005250539.1;XP_024302587.1;XP_024302588.1;XP_024302589.1;XP_024302590.1	25476	.	.	.	7	-0.0934311	5.08485	10.7036	0.00132727	0.0575601
57553	NM_001122731,NM_001136004,NM_015241	MICAL3	microtubule associated monooxygenase, calponin and LIM domain containing 3	protein_coding	NP_001116203.1;NP_001129476.1;NP_056056.2	24694	608882	.	.	22	-0.257065	3.14662	10.7274	0.00131147	0.0575601
79937	NM_033655	CNTNAP3	contactin associated protein family member 3	protein_coding	NP_387504.2	13834	610517	.	.	9	0.493173	3.03617	10.7562	0.00130697	0.0575601
80781	NM_001379500,NM_030582,NM_130444	COL18A1	collagen type XVIII alpha 1 chain	protein_coding	NP_001366429.1;NP_085059.2;NP_569711.2	2195	120328	.	.	21	0.402352	5.97	10.7663	0.00130104	0.0575601
89891	NM_052844,XM_011519179	DYNC2I2	dynein 2 intermediate chain 2	protein_coding	NP_443076.2;XP_011517481.1	28296	613363	.	.	9	-0.271692	1.87	10.6753	0.00134638	0.0575601
116225	NM_138462,XM_005266052,XM_017014255	ZMYND19	zinc finger MYND-type containing 19	protein_coding	NP_612471.1;XP_005266109.1;XP_016869744.1	21146	611424	.	.	9	-0.231535	1.92497	10.6913	0.00133553	0.0575601
23344	NM_001184796,NM_015292	ESYT1	extended synaptotagmin 1	protein_coding	NP_001171725.1;NP_056107.1	29534	616670	.	.	12	-0.165952	6.46896	10.6615	0.00135577	0.0577649
100	NM_000022,NM_001322050,NM_001322051,NR_136160	ADA	adenosine deaminase	protein_coding	NP_000013.2;NP_001308979.1;NP_001308980.1	186	608958	.	.	20	-0.210745	3.65353	10.6129	0.00138942	0.0582909
366	NM_001320635,NM_001320636,NM_020980	AQP9	aquaporin 9	protein_coding	NP_001307564.1;NP_001307565.1;NP_066190.2	643	602914	.	.	15	0.300379	7.77812	10.6134	0.00139264	0.0582909
3978	NM_000234,NM_001289063,NM_001289064,NM_001320970,NM_001320971,NR_110296,NR_135497,NR_135498,NR_135499,NR_135500,NR_135501,XM_024451513,XR_002958315,XR_002958316	LIG1	DNA ligase 1	protein_coding	NP_000225.1;NP_001275992.1;NP_001275993.1;NP_001307899.1;NP_001307900.1;XP_024307281.1	6598	126391	.	.	19	-0.190263	3.77972	10.6163	0.00138705	0.0582909
8825	NM_001324423,NM_004664,NR_136887,NR_136888,XM_011538928	LIN7A	lin-7 homolog A, crumbs cell polarity complex component	protein_coding	NP_001311352.1;NP_004655.1;XP_011537230.2	17787	603380	.	.	12	0.292225	2.72997	10.6036	0.00139594	0.0582909
55344	NM_001370370,NM_001370370_dup1,NM_001370371,NM_001370371_dup1,NM_001370372,NM_001370372_dup1,NM_001370373,NM_001370373_dup1,NM_018390,NM_018390_dup1,NR_028057,NR_028057_dup1,NR_163416,NR_163416_dup1,XM_011545633,XM_011546180,XM_024452395,XM_024452491	PLCXD1	phosphatidylinositol specific phospholipase C X domain containing 1	protein_coding	NP_001357299.1;NP_001357300.1;NP_001357301.1;NP_001357302.1;NP_060860.1;XP_011544482.1;XP_024308163.1	23148	300974	.	.	X;Y	-0.278042	3.20252	10.6262	0.00138141	0.0582909
105378819	XR_947544	LOC105378819	uncharacterized LOC105378819	lncRNA	.	.	.	.	.	1	0.388555	1.50649	10.624	0.00138164	0.0582909
4354	NM_001166460,NM_001166461,NM_001166462,NM_002436,XM_011531167,XM_011531169,XM_024452385	MPP1	membrane palmitoylated protein 1	protein_coding	NP_001159932.1;NP_001159933.1;NP_001159934.1;NP_002427.1;XP_011529469.1;XP_011529471.1;XP_024308153.1	7219	305360	.	.	X	0.233467	6.23565	10.589	0.00140645	0.0583421
5058	NM_001128620,NM_001376268,NM_001376269,NM_001376270,NM_001376271,NM_001376272,NM_001376273,NM_001376274,NM_001376275,NM_001376276,NM_001376277,NM_001376278,NM_001376279,NM_001376280,NM_001376281,NM_001376282,NM_001376283,NM_001376284,NM_001376285,NM_001376286,NM_001376287,NM_001376288,NM_001376289,NM_001376290,NM_001376291,NM_001376292,NM_001376293,NM_001376294,NM_001376295,NM_001376301,NM_001376…	PAK1	p21 (RAC1) activated kinase 1	protein_coding	NP_001122092.1;NP_001363197.1;NP_001363198.1;NP_001363199.1;NP_001363200.1;NP_001363201.1;NP_001363202.1;NP_001363203.1;NP_001363204.1;NP_001363205.1;NP_001363206.1;NP_001363207.1;NP_001363208.1;NP_001363209.1;NP_001363210.1;NP_001363211.1;NP_001363212.1;NP_001363213.1;NP_001363214.1;NP_001363215.1;NP_001363216.1;NP_001363217.1;NP_001363218.1;NP_001363219.1;NP_001363220.1;NP_001363221.1;NP_001363…	8590	602590	.	.	11	0.192061	6.52199	10.589	0.00140631	0.0583421
313	NM_001177506,NM_001177507,NM_001637,XM_011515333,XM_011515334,XM_011515335,XM_011515336,XM_011515338,XM_011515339,XM_011515340,XM_011515341,XM_011515342,XM_017012102,XM_017012104,XM_017012105,XM_017012106	AOAH	acyloxyacyl hydrolase	protein_coding	NP_001170977.1;NP_001170978.1;NP_001628.1;XP_011513635.1;XP_011513636.1;XP_011513637.1;XP_011513638.1;XP_011513640.1;XP_011513641.1;XP_011513642.1;XP_011513643.1;XP_011513644.1;XP_016867591.1;XP_016867593.1;XP_016867594.1;XP_016867595.1	548	102593	.	.	7	0.194212	6.59447	10.5475	0.00143607	0.0583671
2826	NM_016602	CCR10	C-C motif chemokine receptor 10	protein_coding	NP_057686.2	4474	600240	.	.	17	-0.529035	-0.210917	10.5389	0.00144231	0.0583671
3065	NM_004964,XM_011541309	HDAC1	histone deacetylase 1	protein_coding	NP_004955.2;XP_011539611.1	4852	601241	.	.	1	-0.115677	5.5426	10.5801	0.0014126	0.0583671
3835	NM_001256269,NM_001256270,NM_007317,XM_024450270,XR_243280	KIF22	kinesin family member 22	protein_coding	NP_001243198.1;NP_001243199.1;NP_015556.1;XP_024306038.1	6391	603213	.	.	16	-0.174624	4.10482	10.5665	0.00142232	0.0583671
6947	NM_001062	TCN1	transcobalamin 1	protein_coding	NP_001053.2	11652	189905	.	.	11	0.402384	1.68528	10.5499	0.00143513	0.0583671
7789	NM_007156	ZXDA	zinc finger X-linked duplicated A	protein_coding	NP_009087.1	13198	300235	.	.	X	-0.519591	-0.325166	10.5324	0.00144708	0.0583671
79887	NM_024829	PLBD1	phospholipase B domain containing 1	protein_coding	NP_079105.4	26215	618486	.	.	12	0.23931	6.34942	10.5343	0.00144642	0.0583671
144423	NM_001366886,NM_001366887,NM_001366888,NM_001366889,NM_144669,NR_133646,NR_159493,XM_011537957,XM_017018855,XM_017018859,XR_001748586,XR_001748587,XR_001748588,XR_001748589,XR_001748590,XR_001748591	GLT1D1	glycosyltransferase 1 domain containing 1	protein_coding	NP_001353815.1;NP_001353816.1;NP_001353817.1;NP_001353818.1;NP_653270.1;XP_011536259.1;XP_016874344.1;XP_016874348.1	26483	.	.	.	12	0.24496	5.99496	10.5325	0.00144884	0.0583671
440836	NM_001014440,NM_001382807,NM_001382808	ODF3B	outer dense fiber of sperm tails 3B	protein_coding	NP_001014440.2;NP_001369736.1;NP_001369737.1	34388	.	.	.	22	0.312458	3.79312	10.5849	0.00141684	0.0583671
2043	NM_001304536,NM_001304537,NM_001363748,NM_004438	EPHA4	EPH receptor A4	protein_coding	NP_001291465.1;NP_001291466.1;NP_001350677.1;NP_004429.1	3388	602188	.	.	2	-0.413755	0.598545	10.516	0.00145906	0.0585909
6468	NM_001323541,NM_022039,NR_136613,XM_005270053,XM_017016570	FBXW4	F-box and WD repeat domain containing 4	protein_coding	NP_001310470.1;NP_071322.2;XP_005270110.2;XP_016872059.1	10847	608071	.	.	10	-0.155194	4.42557	10.5018	0.00146957	0.0587184
254887	NM_001320466,NM_001320467,NM_001320468,NM_001363952,NM_173570,NR_135271,XM_005247269,XM_005247270,XM_006713562,XM_011512618,XM_011512619,XM_017006084,XM_017006086,XM_017006087,XR_001740079,XR_001740080,XR_001740081,XR_924118,XR_924119	ZDHHC23	zinc finger DHHC-type palmitoyltransferase 23	protein_coding	NP_001307395.1;NP_001307396.1;NP_001307397.1;NP_001350881.1;NP_775841.2;XP_005247326.1;XP_005247327.1;XP_006713625.1;XP_011510920.1;XP_011510921.1;XP_016861573.1;XP_016861575.1;XP_016861576.1	28654	617334	.	.	3	-0.49794	-0.154197	10.4991	0.00147158	0.0587184
9618	NM_004295,XM_011525504,XM_011525505,XM_011525506,XM_011525507,XM_011525508	TRAF4	TNF receptor associated factor 4	protein_coding	NP_004286.2;XP_011523806.1;XP_011523807.1;XP_011523808.1;XP_011523809.1;XP_011523810.1	12034	602464	.	.	17	-0.267762	2.16472	10.4772	0.00148798	0.0591679
26994	NM_014372	RNF11	ring finger protein 11	protein_coding	NP_055187.1	10056	612598	.	.	1	0.368164	3.45388	10.48	0.00149697	0.0591679
51807	NM_001193414,NM_018943	TUBA8	tubulin alpha 8	protein_coding	NP_001180343.1;NP_061816.1	12410	605742	.	.	22	0.320336	2.66264	10.4698	0.00149485	0.0591679
206358	NM_001308150,NM_001308151,NM_001349740,NM_078483,XM_005268386,XM_006714759,XM_011537580,XM_011537581,XM_011537583,XM_011537584,XM_011537585,XM_011537586,XM_011537587,XM_011537589,XM_011537590,XM_011537591,XM_011537592,XM_011537594,XM_011537595,XM_011537596,XM_017009216,XM_017009217,XM_017009218,XM_017009219,XM_017009220,XM_024446001,XM_024454398,XM_024454399	SLC36A1	solute carrier family 36 member 1	protein_coding	NP_001295079.1;NP_001295080.1;NP_001336669.1;NP_510968.2;XP_005268443.1;XP_006714822.1;XP_011535882.1;XP_011535883.1;XP_011535885.1;XP_011535886.1;XP_011535887.1;XP_011535888.1;XP_011535889.1;XP_011535891.1;XP_011535892.1;XP_011535893.1;XP_011535894.1;XP_011535896.1;XP_011535897.2;XP_011535898.2;XP_016864705.1;XP_016864706.1;XP_016864707.1;XP_016864708.1;XP_016864709.1;XP_024301769.1;XP_024310166…	18761	606561	.	.	5	0.281162	3.46768	10.4528	0.00150896	0.0594548
4771	NM_000268,NM_016418,NM_181825,NM_181828,NM_181829,NM_181830,NM_181831,NM_181832,NM_181833,NR_156186,XM_017028809,XM_017028810	NF2	neurofibromin 2	protein_coding	NP_000259.1;NP_057502.2;NP_861546.1;NP_861966.1;NP_861967.1;NP_861968.1;NP_861969.1;NP_861970.1;NP_861971.1;XP_016884298.1;XP_016884299.1	7773	607379	.	.	22	-0.19198	3.45223	10.4418	0.00151486	0.0595009
240	NM_000698,NM_001256153,NM_001256154,NM_001320861,NM_001320862,XM_017016012,XR_001747075	ALOX5	arachidonate 5-lipoxygenase	protein_coding	NP_000689.1;NP_001243082.1;NP_001243083.1;NP_001307790.1;NP_001307791.1;XP_016871501.1	435	152390	.	.	10	0.214551	7.67689	10.3528	0.00158468	0.0598679
7203	NM_001008800,NM_005998,NR_036564,NR_036565	CCT3	chaperonin containing TCP1 subunit 3	protein_coding	NP_001008800.1;NP_005989.3	1616	600114	.	.	1	-0.150707	5.18992	10.4009	0.00154651	0.0598679
10280	NM_001282205,NM_001282206,NM_001282207,NM_001282208,NM_001282209,NM_005866,NM_147157,NR_104108	SIGMAR1	sigma non-opioid intracellular receptor 1	protein_coding	NP_001269134.1;NP_001269135.1;NP_001269136.1;NP_001269137.1;NP_001269138.1;NP_005857.1;NP_671513.1	8157	601978	.	.	9	-0.17642	3.74302	10.3642	0.00157553	0.0598679
10449	NM_006111	ACAA2	acetyl-CoA acyltransferase 2	protein_coding	NP_006102.2	83	604770	.	.	18	-0.19631	3.51872	10.3821	0.00156128	0.0598679
54790	NM_001127208,NM_017628,XM_005263082,XM_006714242,XM_017008319,XM_024454102,XM_024454103,XR_001741246,XR_244633,XR_427546,XR_938746,XR_938747	TET2	tet methylcytosine dioxygenase 2	protein_coding	NP_001120680.1;NP_060098.3;XP_005263139.1;XP_006714305.1;XP_016863808.1;XP_024309870.1;XP_024309871.1	25941	612839	.	.	4	0.332936	3.84098	10.4019	0.00155553	0.0598679
55005	NM_001271937,NM_017909,XM_005267040,XM_017010988,XR_001743503,XR_002956288	RMND1	required for meiotic nuclear division 1 homolog	protein_coding	NP_001258866.1;NP_060379.2;XP_005267097.1;XP_016866477.1	21176	614917	.	.	6	-0.29149	1.11512	10.4025	0.00154528	0.0598679
55023	NM_017934,XM_005248729,XM_011535918,XM_011535919,XM_017010989,XM_017010990	PHIP	pleckstrin homology domain interacting protein	protein_coding	NP_060404.4;XP_005248786.1;XP_011534220.1;XP_011534221.1;XP_016866478.1;XP_016866479.1	15673	612870	.	.	6	0.316902	2.74074	10.3682	0.00157271	0.0598679
55298	NM_001300926,NM_018320,NR_024147,NR_024148,XM_006718629,XM_006718630,XM_006718632,XM_011545150,XM_024448604	RNF121	ring finger protein 121	protein_coding	NP_001287855.1;NP_060790.2;XP_006718692.1;XP_006718693.1;XP_006718695.1;XP_011543452.1;XP_024304372.1	21070	.	.	.	11	-0.188955	2.20025	10.3958	0.00155055	0.0598679
144108	NM_194285,XM_011519919	SPTY2D1	SPT2 chromatin protein domain containing 1	protein_coding	NP_919261.2;XP_011518221.1	26818	.	.	.	11	0.221682	2.24177	10.3895	0.00155544	0.0598679
196883	NM_001198568,NM_001198592,NM_139247	ADCY4	adenylate cyclase 4	protein_coding	NP_001185497.1;NP_001185521.1;NP_640340.2	235	600292	.	.	14	0.264626	2.36724	10.4026	0.00154522	0.0598679
221092	NM_001079559	HNRNPUL2	heterogeneous nuclear ribonucleoprotein U like 2	protein_coding	NP_001073027.1	25451	.	.	.	11	-0.125917	5.67273	10.351	0.00158612	0.0598679
729991	NM_001145783,NM_001145784	BORCS8	BLOC-1 related complex subunit 8	protein_coding	NP_001139255.1;NP_001139256.1	37247	616601	.	.	19	0.188921	3.54044	10.3606	0.00157839	0.0598679
100289061	XR_001738226,XR_001738227,XR_001738228,XR_001738229	ADAMTSL4-AS2	ADAMTSL4 antisense RNA 2, transcript variant X3	lncRNA	.	40895	.	.	.	1	0.475194	1.00063	10.357	0.0015813	0.0598679
2212	NM_001136219,NM_001375296,NM_001375297,NM_021642,XM_011509287,XM_011509290,XM_011509291,XM_017000663,XM_017000664,XM_017000665,XM_017000666,XM_024454040,XM_024454041,XR_001737042	FCGR2A	Fc fragment of IgG receptor IIa	protein_coding	NP_001129691.1;NP_001362225.1;NP_001362226.1;NP_067674.2;XP_011507589.1;XP_011507592.1;XP_011507593.1;XP_016856152.1;XP_016856153.1;XP_016856154.1;XP_016856155.1;XP_024309808.1;XP_024309809.1	3616	146790	.	.	1	0.226057	8.18873	10.3392	0.00159558	0.0598868
22806	NM_001257408,NM_001257409,NM_001257410,NM_001257411,NM_001257412,NM_001257413,NM_001257414,NM_001284514,NM_001284515,NM_001284516,NM_012481,NM_183228,NM_183229,NM_183230,NM_183231,NM_183232	IKZF3	IKAROS family zinc finger 3	protein_coding	NP_001244337.1;NP_001244338.1;NP_001244339.1;NP_001244340.1;NP_001244341.1;NP_001244342.1;NP_001244343.1;NP_001271443.1;NP_001271444.1;NP_001271445.1;NP_036613.2;NP_899051.1;NP_899052.1;NP_899053.1;NP_899054.1;NP_899055.1	13178	606221	.	.	17	-0.212193	5.63488	10.3385	0.00159616	0.0598868
5335	NM_002660,NM_182811,XM_005260438,XM_011528865,XM_011528867,XR_001754293,XR_001754294,XR_001754295,XR_001754296	PLCG1	phospholipase C gamma 1	protein_coding	NP_002651.2;NP_877963.1;XP_005260495.1;XP_011527167.1;XP_011527169.1	9065	172420	.	.	20	-0.207058	5.52831	10.3174	0.00161328	0.0601911
84628	NM_032536,XM_006717304,XM_011519094,XM_011519096,XM_011519097,XM_011519098,XM_011519099,XM_011519100,XM_011519102,XM_011519103,XM_011519104,XM_011519105,XM_011519106,XM_011519107,XM_011519108,XM_011519109,XM_011519110,XM_011519112,XM_011519113,XM_017015212,XM_017015213,XM_017015214,XM_017015215,XM_017015216	NTNG2	netrin G2	protein_coding	NP_115925.2;XP_006717367.1;XP_011517396.1;XP_011517398.1;XP_011517399.1;XP_011517400.1;XP_011517401.1;XP_011517402.1;XP_011517404.1;XP_011517405.1;XP_011517406.1;XP_011517407.1;XP_011517408.1;XP_011517409.1;XP_011517410.1;XP_011517411.1;XP_011517412.1;XP_011517414.1;XP_011517415.1;XP_016870701.1;XP_016870702.1;XP_016870703.1;XP_016870704.1;XP_016870705.1	14288	618689	.	.	9	0.32274	4.09924	10.3299	0.00161384	0.0601911
666	NM_032515,XM_011511696,XM_011511697,XM_017004775,XM_017004776	BOK	BCL2 family apoptosis regulator BOK	protein_coding	NP_115904.1;XP_011509998.1;XP_011509999.1;XP_016860264.1;XP_016860265.1	1087	605404	.	.	2	-0.567082	0.840397	10.3049	0.00162893	0.0604343
6774	NM_001369512,NM_001369513,NM_001369514,NM_001369516,NM_001369517,NM_001369518,NM_001369519,NM_001369520,NM_003150,NM_139276,NM_213662,XM_017024973,XM_024450896	STAT3	signal transducer and activator of transcription 3	protein_coding	NP_001356441.1;NP_001356442.1;NP_001356443.1;NP_001356445.1;NP_001356446.1;NP_001356447.1;NP_001356448.1;NP_001356449.1;NP_003141.2;NP_644805.1;NP_998827.1;XP_016880462.1;XP_024306664.1	11364	102582	.	.	17	0.163292	6.72286	10.2957	0.0016311	0.0604343
10970	NM_006825	CKAP4	cytoskeleton associated protein 4	protein_coding	NP_006816.2	16991	618595	.	.	12	0.218966	4.95083	10.2714	0.00165131	0.0604343
11158	NM_001003789,NM_001130919,NM_001130920,NM_001130921,NM_001130922,NM_001130923,NM_001350003,NM_001350004,NM_001350005,NM_001350006,NM_001350007,NM_001350008,NM_001350009,NM_001350010,NM_001350011,NM_001350012,NM_001350013,NM_001350014,NM_001350015,NM_001350016,NM_001350017,NM_007081,XM_017028543,XM_017028544,XM_017028546,XM_017028547,XM_017028551,XM_017028552,XM_017028555,XM_017028556,XM_017028559…	RABL2B	RAB, member of RAS oncogene family like 2B	protein_coding	NP_001003789.1;NP_001124391.1;NP_001124392.1;NP_001124393.1;NP_001124394.1;NP_001124395.1;NP_001336932.1;NP_001336933.1;NP_001336934.1;NP_001336935.1;NP_001336936.1;NP_001336937.1;NP_001336938.1;NP_001336939.1;NP_001336940.1;NP_001336941.1;NP_001336942.1;NP_001336943.1;NP_001336944.1;NP_001336945.1;NP_001336946.1;NP_009012.1;XP_016884032.1;XP_016884033.1;XP_016884035.1;XP_016884036.1;XP_016884040…	9800	605413	.	.	22	-0.182531	3.47496	10.2682	0.00165402	0.0604343
23357	NM_001370746,NM_001370747,NM_001370748,NM_015305	ANGEL1	angel homolog 1	protein_coding	NP_001357675.1;NP_001357676.1;NP_001357677.1;NP_056120.2	19961	.	.	.	14	-0.194163	2.58259	10.2798	0.00164432	0.0604343
50615	NM_021798,NM_181078,NM_181079,XM_011545857,XM_011545858,XM_017023257	IL21R	interleukin 21 receptor	protein_coding	NP_068570.1;NP_851564.1;NP_851565.4;XP_011544159.1;XP_011544160.1;XP_016878746.1	6006	605383	.	.	16	-0.231268	3.84048	10.2739	0.00164938	0.0604343
114769	NM_001017534,NM_052889,XM_011542583	CARD16	caspase recruitment domain family member 16	protein_coding	NP_001017534.1;NP_443121.1;XP_011540885.1	33701	615680	.	.	11	0.337435	3.90224	10.2999	0.00163927	0.0604343
5916	NM_000966,NM_001042728,NM_001243730,NM_001243731,NM_001243732,XM_024449112,XM_024449113,XM_024449114	RARG	retinoic acid receptor gamma	protein_coding	NP_000957.1;NP_001036193.1;NP_001230659.1;NP_001230660.1;NP_001230661.1;XP_024304880.1;XP_024304881.1;XP_024304882.1	9866	180190	.	.	12	-0.188705	3.45017	10.2501	0.0016693	0.0606399
57186	NM_020343,XM_005260768,XM_006723598,XM_006723599,XM_011529309,XM_011529310,XM_011529311,XM_017027972,XM_017027973,XM_017027974,XM_017027975,XM_017027976,XM_017027977,XR_001754352,XR_937111,XR_937112,XR_937114	RALGAPA2	Ral GTPase activating protein catalytic subunit alpha 2	protein_coding	NP_065076.2;XP_005260825.1;XP_006723661.1;XP_006723662.1;XP_011527611.1;XP_011527612.1;XP_011527613.2;XP_016883461.1;XP_016883462.1;XP_016883463.1;XP_016883464.1;XP_016883465.1;XP_016883466.1	16207	618836	.	.	20	0.186002	4.47683	10.2544	0.00166568	0.0606399
3674	NM_000419,XM_011524749,XM_011524750	ITGA2B	integrin subunit alpha 2b	protein_coding	NP_000410.2;XP_011523051.1;XP_011523052.1	6138	607759	.	.	17	0.44716	5.30782	10.2539	0.00168601	0.0607207
7407	NM_006295,XM_005249362,XM_017011246,XM_024446537,XR_926304	VARS1	valyl-tRNA synthetase 1	protein_coding	NP_006286.1;XP_005249419.1;XP_016866735.1;XP_024302305.1	12651	192150	.	.	6	-0.193872	4.50612	10.2324	0.00168433	0.0607207
133308	NM_001300754,NM_001300756,NM_001370199,NM_001370200,NM_001370201,NM_001370202,NM_001370203,NM_001370204,NM_001370205,NM_001370206,NM_001370207,NM_178833	SLC9B2	solute carrier family 9 member B2	protein_coding	NP_001287683.1;NP_001287685.1;NP_001357128.1;NP_001357129.1;NP_001357130.1;NP_001357131.1;NP_001357132.1;NP_001357133.1;NP_001357134.1;NP_001357135.1;NP_001357136.1;NP_849155.2	25143	611789	.	.	4	-0.383385	0.635164	10.2332	0.00168365	0.0607207
4773	NM_001136021,NM_001258292,NM_001258294,NM_001258295,NM_001258296,NM_001258297,NM_012340,NM_173091,XM_011528824,XM_011528825,XM_011528826,XM_017027850,XM_017027851	NFATC2	nuclear factor of activated T cells 2	protein_coding	NP_001129493.1;NP_001245221.1;NP_001245223.1;NP_001245224.1;NP_001245225.1;NP_001245226.1;NP_036472.2;NP_775114.1;XP_011527126.1;XP_011527127.1;XP_011527128.1;XP_016883339.1;XP_016883340.1	7776	600490	.	.	20	-0.207109	3.89658	10.2219	0.00169335	0.0607324
9619	NM_004915,NM_016818,NM_207174,NM_207627,NM_207628,NM_207629,XM_011529806,XM_011529807,XM_024452141	ABCG1	ATP binding cassette subfamily G member 1	protein_coding	NP_004906.3;NP_058198.2;NP_997057.1;NP_997510.1;NP_997511.1;NP_997512.1;XP_011528108.1;XP_011528109.1;XP_024307909.1	73	603076	.	.	21	0.308917	4.40102	10.2259	0.00170084	0.0607324
147804	NR_003148	TPM3P9	tropomyosin 3 pseudogene 9	transcribed_pseudogene	.	44142	.	.	.	19	-0.292133	1.57734	10.2134	0.00170066	0.0607324
383	NM_000045,NM_001244438,NM_001369020,NR_160934	ARG1	arginase 1	protein_coding	NP_000036.2;NP_001231367.1;NP_001355949.1	663	608313	.	.	6	0.662803	0.749072	10.1867	0.00173138	0.0608384
3590	NM_001142784,NR_052010	IL11RA	interleukin 11 receptor subunit alpha	protein_coding	NP_001136256.1	5967	600939	.	.	9	-0.21866	4.16247	10.1697	0.00173875	0.0608384
5832	NM_001017423,NM_001323412,NM_001323413,NM_001323414,NM_001323415,NM_001323416,NM_001323417,NM_001323418,NM_001323419,NM_002860,XM_024448094,XM_024448095,XM_024448096,XM_024448097	ALDH18A1	aldehyde dehydrogenase 18 family member A1	protein_coding	NP_001017423.1;NP_001310341.1;NP_001310342.1;NP_001310343.1;NP_001310344.1;NP_001310345.1;NP_001310346.1;NP_001310347.1;NP_001310348.1;NP_002851.2;XP_024303862.1;XP_024303863.1;XP_024303864.1;XP_024303865.1	9722	138250	.	.	10	-0.231485	2.56296	10.1941	0.00171734	0.0608384
8875	NM_001242350,NM_004665,NM_078488,NR_034173,NR_034174,NR_110143,NR_110144,NR_110145,NR_110146,XM_006715593,XM_011536231,XM_017011408,XM_017011409,XR_002956311	VNN2	vanin 2	protein_coding	NP_001229279.2;NP_004656.3;NP_511043.2;XP_006715656.1;XP_011534533.1;XP_016866897.1;XP_016866898.1	12706	603571	.	.	6	0.337607	7.46939	10.1674	0.00175138	0.0608384
9026	NM_001303097,NM_001303099,NM_003959,XM_011538963,XM_024449270	HIP1R	huntingtin interacting protein 1 related	protein_coding	NP_001290026.1;NP_001290028.1;NP_003950.1;XP_011537265.1;XP_024305038.1	18415	605613	.	.	12	-0.231727	4.33434	10.1809	0.00173045	0.0608384
23092	NM_001135608,NM_001349547,NM_015071,NR_146198,XM_005268398,XM_005268399,XM_005268402,XM_006714774,XM_011537610,XM_011537611,XM_017009247,XM_017009248,XM_017009249,XM_017009250,XR_001742044,XR_001742045,XR_001742046,XR_001742047,XR_001742048,XR_002956154,XR_002956155,XR_944311,XR_944312,XR_944313,XR_944314,XR_944315,XR_944317,XR_944319,XR_944320,XR_944321,XR_944323	ARHGAP26	Rho GTPase activating protein 26	protein_coding	NP_001129080.1;NP_001336476.1;NP_055886.1;XP_005268455.2;XP_005268456.2;XP_005268459.1;XP_006714837.2;XP_011535912.2;XP_011535913.2;XP_016864736.2;XP_016864737.2;XP_016864738.2;XP_016864739.2	17073	605370	.	.	5	0.230269	5.88224	10.197	0.00171572	0.0608384
51249	NM_016486,XM_024447508	TMEM69	transmembrane protein 69	protein_coding	NP_057570.2;XP_024303276.1	28035	.	.	.	1	-0.180904	2.45578	10.1545	0.00175221	0.0608384
113791	NM_001135911,NM_052880	PIK3IP1	phosphoinositide-3-kinase interacting protein 1	protein_coding	NP_001129383.1;NP_443112.2	24942	.	.	.	22	-0.195891	5.68846	10.1648	0.00174305	0.0608384
283373	NM_173595,XM_011538197,XM_017019183,XM_017019184	ANKRD52	ankyrin repeat domain 52	protein_coding	NP_775866.2;XP_011536499.1;XP_016874672.1;XP_016874673.1	26614	.	.	.	12	-0.140792	4.39543	10.1583	0.00174883	0.0608384
100506603	NR_104183,NR_104184	VASH1-AS1	VASH1 antisense RNA 1	lncRNA	.	53215	.	.	.	14	-0.240863	2.12618	10.1669	0.00174127	0.0608384
115350	NM_001159397,NM_001159398,NM_052938,XM_005244866,XM_005244867,XM_005244869,XM_011509125,XM_011509126,XM_011509127,XM_011509128,XM_011509129,XM_011509130,XM_011509131,XM_011509132,XM_011509133,XM_011509134,XM_011509135,XM_011509136,XM_011509137,XM_017000227,XR_921738,XR_921739,XR_921740	FCRL1	Fc receptor like 1	protein_coding	NP_001152869.1;NP_001152870.1;NP_443170.1;XP_005244923.1;XP_005244924.1;XP_005244926.1;XP_011507427.1;XP_011507428.1;XP_011507429.1;XP_011507430.1;XP_011507431.1;XP_011507432.1;XP_011507433.1;XP_011507434.1;XP_011507435.1;XP_011507436.1;XP_011507437.1;XP_011507438.1;XP_011507439.1;XP_016855716.1	18509	606508	.	.	1	-0.458172	2.45089	10.1567	0.00176279	0.0610374
5439	NM_001371100,NM_006234,NR_163857,XM_005250452,XM_017012353	POLR2J	RNA polymerase II subunit J	protein_coding	NP_001358029.1;NP_006225.1;XP_005250509.1;XP_016867842.1	9197	604150	.	.	7	0.145832	4.54044	10.1345	0.00177014	0.0611234
25870	NM_001042468,NM_001042469,NM_001042470,NM_001130069,NM_001146333,NM_001366647,NM_001366648,NM_001366649,NM_015411,XM_011515254,XR_001744616,XR_001744617,XR_002956418	SUMF2	sulfatase modifying factor 2	protein_coding	NP_001035933.3;NP_001035934.3;NP_001035935.3;NP_001123541.2;NP_001139805.1;NP_001353576.1;NP_001353577.1;NP_001353578.1;NP_056226.3;XP_011513556.1	20415	607940	.	.	7	-0.148441	4.9247	10.1277	0.0017762	0.0611644
55000	NR_002323,NR_110492,NR_110493,NR_152867,NR_152868,NR_152869,NR_152870,NR_152871	TUG1	taurine up-regulated 1	lncRNA	.	26066	614971	.	.	22	0.141159	5.21583	10.1178	0.0017852	0.0613065
604	NM_001130845,NM_001134738,NM_001706,XM_005247694,XM_011513062	BCL6	BCL6 transcription repressor	protein_coding	NP_001124317.1;NP_001128210.1;NP_001697.2;XP_005247751.1;XP_011511364.1	1001	109565	.	.	3	0.27614	6.79378	10.0897	0.0018162	0.0620544
54900	NM_001136190,NM_001282878,NM_017773,XM_006711397	LAX1	lymphocyte transmembrane adaptor 1	protein_coding	NP_001129662.1;NP_001269807.1;NP_060243.2;XP_006711460.1	26005	.	.	.	1	-0.227411	2.96223	10.0832	0.00181685	0.0620544
56893	NM_001304342,NM_020131,XM_005245348,XM_024448469,XR_921895	UBQLN4	ubiquilin 4	protein_coding	NP_001291271.1;NP_064516.2;XP_005245405.1;XP_024304237.1	1237	605440	.	.	1	-0.160141	3.91873	10.075	0.00182438	0.0621426
11184	NM_001042600,NM_007181,XM_011526403,XM_011526404,XM_017026231	MAP4K1	mitogen-activated protein kinase kinase kinase kinase 1	protein_coding	NP_001036065.1;NP_009112.1;XP_011524705.1;XP_011524706.1;XP_016881720.1	6863	601983	.	.	19	-0.202936	5.86614	10.0684	0.00183058	0.0621855
3033	NM_001184705,NM_001331027,NM_005327,XR_001741214,XR_002959727	HADH	hydroxyacyl-CoA dehydrogenase	protein_coding	NP_001171634.2;NP_001317956.1;NP_005318.6	4799	601609	.	.	4	-0.205004	2.03554	10.0622	0.00183635	0.062213
114884	NM_001174060,NM_017784,XM_005264843,XM_005264844,XM_005264845,XM_011533326,XM_017005670	OSBPL10	oxysterol binding protein like 10	protein_coding	NP_001167531.1;NP_060254.2;XP_005264900.1;XP_005264901.1;XP_005264902.1;XP_011531628.1;XP_016861159.1	16395	606738	.	.	3	-0.488285	0.817789	10.0568	0.00184154	0.0622213
309	NM_001155,NM_001193544,NM_001363114	ANXA6	annexin A6	protein_coding	NP_001146.2;NP_001180473.1;NP_001350043.1	544	114070	.	.	5	-0.168284	7.32932	9.96641	0.001928	0.0623437
314	NM_001158,NM_009590	AOC2	amine oxidase copper containing 2	protein_coding	NP_001149.2;NP_033720.2	549	602268	.	.	17	0.338198	2.3704	9.96626	0.00192948	0.0623437
640	NM_001330465,NM_001715,XM_011543824,XM_011543825,XM_011543827,XM_011543828,XM_011543829	BLK	BLK proto-oncogene, Src family tyrosine kinase	protein_coding	NP_001317394.1;NP_001706.2;XP_011542126.1;XP_011542127.1;XP_011542129.1;XP_011542130.1;XP_011542131.1	1057	191305	.	.	8	-0.332426	3.63038	9.99142	0.00191655	0.0623437
923	NM_001254750,NM_001254751,NM_006725,NR_045638,XM_006718738,XM_006718739,XM_006718740,XM_006718741,XM_011545360,XM_011545362	CD6	CD6 molecule	protein_coding	NP_001241679.1;NP_001241680.1;NP_006716.3;XP_006718801.1;XP_006718802.1;XP_006718803.1;XP_006718804.1;XP_011543662.1;XP_011543664.1	1691	186720	.	.	11	-0.227279	6.3791	9.99262	0.00190329	0.0623437
1786	NM_001130823,NM_001318730,NM_001318731,NM_001379	DNMT1	DNA methyltransferase 1	protein_coding	NP_001124295.1;NP_001305659.1;NP_001305660.1;NP_001370.1	2976	126375	.	.	19	-0.1869	4.40064	10.0439	0.00185351	0.0623437
2752	NM_001033044,NM_001033056,NM_002065,XM_006711278	GLUL	glutamate-ammonia ligase	protein_coding	NP_001028216.1;NP_001028228.1;NP_002056.2;XP_006711341.1	4341	138290	.	.	1	0.211817	7.54488	9.99903	0.00189626	0.0623437
5631	NM_001204402,NM_002764	PRPS1	phosphoribosyl pyrophosphate synthetase 1	protein_coding	NP_001191331.1;NP_002755.1	9462	311850	.	.	X	-0.189637	3.19077	9.99486	0.00190029	0.0623437
6280	NM_002965	S100A9	S100 calcium binding protein A9	protein_coding	NP_002956.1	10499	123886	.	.	1	0.283496	11.2513	10.0051	0.0018909	0.0623437
6403	NM_003005,XM_005245435,XM_005245436,XM_005245438,XM_005245439,XM_005245440	SELP	selectin P	protein_coding	NP_002996.2;XP_005245492.1;XP_005245493.1;XP_005245495.1;XP_005245496.1;XP_005245497.1	10721	173610	.	.	1	0.327951	2.46285	10.0112	0.0018857	0.0623437
7629	NM_001292032,NM_003427,XM_011514846,XM_011514847,XM_011514849,XM_011514850,XM_011514854,XM_011514855,XM_011514856,XM_017011248,XM_017011249,XM_017011250,XM_017011251,XM_017011252,XM_017011253,XM_017011254,XM_017011255,XM_017011256,XM_017011257,XR_001743619,XR_001743620,XR_001743621,XR_001743622,XR_001743623,XR_001743624,XR_001743625,XR_001743626,XR_001743627,XR_001743628,XR_001743629,XR_002956304	ZNF76	zinc finger protein 76	protein_coding	NP_001278961.1;NP_003418.2;XP_011513148.1;XP_011513149.1;XP_011513151.1;XP_011513152.1;XP_011513156.1;XP_011513157.1;XP_011513158.1;XP_016866737.1;XP_016866738.1;XP_016866739.1;XP_016866740.1;XP_016866741.1;XP_016866742.1;XP_016866743.1;XP_016866744.1;XP_016866745.1;XP_016866746.1	13149	194549	.	.	6	-0.158183	3.66406	9.98742	0.0019075	0.0623437
23500	NM_001201427,NM_015345,XM_006715039,XM_006715040,XM_006715042,XM_006715043,XM_006715045,XM_006715046,XM_017010630	DAAM2	dishevelled associated activator of morphogenesis 2	protein_coding	NP_001188356.1;NP_056160.2;XP_006715102.3;XP_006715103.3;XP_006715105.1;XP_006715106.1;XP_006715108.1;XP_006715109.1;XP_016866119.1	18143	606627	.	.	6	0.780558	1.1748	10.0215	0.00189383	0.0623437
28232	NM_001145044,NM_013272,NR_135775,XM_005254889,XM_005254891,XM_011521456,XR_931795,XR_931796	SLCO3A1	solute carrier organic anion transporter family member 3A1	protein_coding	NP_001138516.1;NP_037404.2;XP_005254946.1;XP_005254948.1;XP_011519758.1	10952	612435	.	.	15	0.184603	5.25583	10.0194	0.00187672	0.0623437
30834	NM_001278785,NM_001278786,NM_014596,NM_170783,NR_103864	POLR1H	RNA polymerase I subunit H	protein_coding	NP_001265714.1;NP_001265715.1;NP_055411.1;NP_740753.1	13182	607525	.	.	6	-0.152551	3.43952	10.0329	0.00186389	0.0623437
51123	NM_001042510,NM_001267708,NM_001267709,NM_016096,XM_024447172,XM_024447173	ZNF706	zinc finger protein 706	protein_coding	NP_001035975.1;NP_001254637.1;NP_001254638.1;NP_057180.1;XP_024302940.1;XP_024302941.1	24992	.	.	.	8	-0.178463	3.10636	9.98319	0.00191161	0.0623437
79703	NM_001302084,NM_024650	C11orf80	chromosome 11 open reading frame 80	protein_coding	NP_001289013.1;NP_078926.3	26197	616109	.	.	11	-0.273239	1.76075	10.0165	0.00187949	0.0623437
283663	NR_024433	LINC00926	long intergenic non-protein coding RNA 926	lncRNA	.	27514	.	.	.	15	-0.368267	4.05855	9.98503	0.00192804	0.0623437
730092	NR_003370	RRN3P1	RRN3 pseudogene 1	transcribed_pseudogene	.	30548	.	.	.	16	-0.26697	1.37213	10.0139	0.00188195	0.0623437
79670	NM_001185059,NM_001185074,NM_001330718,NM_024617,XM_005252207,XM_005252208,XM_006717283,XM_011519011,XM_011519012,XM_011519013,XM_011519014,XM_011519015,XM_011519016,XM_017015130,XM_017015131,XM_024447671,XM_024447672,XR_001746379,XR_001746380	TUT7	terminal uridylyl transferase 7	protein_coding	NP_001171988.1;NP_001172003.1;NP_001317647.1;NP_078893.2;XP_005252264.1;XP_005252265.1;XP_006717346.1;XP_011517313.1;XP_011517314.1;XP_011517315.1;XP_011517316.1;XP_011517317.1;XP_011517318.1;XP_016870619.1;XP_016870620.1;XP_024303439.1;XP_024303440.1	25817	613467	.	.	9	0.221736	4.67051	9.95341	0.0019408	0.0625484
498	NM_001001935,NM_001001937,NM_001257334,NM_001257335,NM_004046,XM_017025789	ATP5F1A	ATP synthase F1 subunit alpha	protein_coding	NP_001001935.1;NP_001001937.1;NP_001244263.1;NP_001244264.1;NP_004037.1;XP_016881278.1	823	164360	.	.	18	-0.127111	6.52928	9.94096	0.00195314	0.0626918
777	NM_000721,NM_001205293,NM_001205294,XM_017002243,XM_017002244,XM_017002245,XM_017002246,XM_017002247,XM_017002248,XM_017002249,XM_017002250,XM_017002251	CACNA1E	calcium voltage-gated channel subunit alpha1 E	protein_coding	NP_000712.2;NP_001192222.1;NP_001192223.1;XP_016857732.1;XP_016857733.1;XP_016857734.1;XP_016857735.1;XP_016857736.1;XP_016857737.1;XP_016857738.1;XP_016857739.1;XP_016857740.1	1392	601013	.	.	1	0.426066	1.36581	9.93982	0.00195522	0.0626918
9923	NM_001083621,NM_001330398,NM_014870,XM_011542499,XM_011542500,XM_024451297,XR_946804,XR_946805	ZBTB40	zinc finger and BTB domain containing 40	protein_coding	NP_001077090.1;NP_001317327.1;NP_055685.3;XP_011540801.1;XP_011540802.1;XP_024307065.1	29045	612106	.	.	1	-0.169154	4.25506	9.92858	0.00196548	0.0627008
84901	NM_032815,XR_950864	NFATC2IP	nuclear factor of activated T cells 2 interacting protein	protein_coding	NP_116204.3	25906	614525	.	.	16	-0.118666	4.18023	9.93236	0.0019617	0.0627008
2932	NM_001146156,NM_001354596,NM_002093,XM_006713610,XR_002959518	GSK3B	glycogen synthase kinase 3 beta	protein_coding	NP_001139628.1;NP_001341525.1;NP_002084.2;XP_006713673.1	4617	605004	.	.	3	0.16071	4.01849	9.8871	0.00200744	0.0637205
10219	NM_001329099,NM_001329101,NM_001329102,NM_001329103,NM_005810,NR_137426,NR_137427,NR_137428,XM_017018682,XM_017018683,XM_017018684,XM_017018685	KLRG1	killer cell lectin like receptor G1	protein_coding	NP_001316028.1;NP_001316030.1;NP_001316031.1;NP_001316032.1;NP_005801.3;XP_016874171.1;XP_016874172.1;XP_016874173.1;XP_016874174.1	6380	604874	.	.	12	-0.372558	2.26341	9.88643	0.00201339	0.0637205
57198	NM_001005855,NM_001367934,NM_001370596,NM_001370597,NM_001372009	ATP8B2	ATPase phospholipid transporting 8B2	protein_coding	NP_001005855.1;NP_001354863.1;NP_001357525.1;NP_001357526.1;NP_001358938.1	13534	605867	.	.	1	-0.209405	4.85541	9.87647	0.00201835	0.0637205
196513	NM_001319292,NM_152640,NR_135060,XM_011520927	DCP1B	decapping mRNA 1B	protein_coding	NP_001306221.1;NP_689853.3;XP_011519229.1	24451	609843	.	.	12	-0.215165	2.23773	9.87862	0.00201613	0.0637205
100132062	NR_028325	LOC100132062	uncharacterized LOC100132062	lncRNA	.	.	.	.	.	5	0.3769	7.01558	9.88952	0.00202279	0.0637205
933	NM_001185099,NM_001185100,NM_001185101,NM_001278417,NM_001771	CD22	CD22 molecule	protein_coding	NP_001172028.1;NP_001172029.1;NP_001172030.1;NP_001265346.1;NP_001762.2	1643	107266	.	.	19	-0.35706	5.20285	9.88054	0.00203412	0.0639172
101929707	XR_001754538,XR_001754539,XR_001754540,XR_001754541,XR_001754542,XR_001754543,XR_937352,XR_937362	LOC101929707	uncharacterized LOC101929707, transcript variant X3	lncRNA	.	.	.	.	.	20	0.50639	0.797795	9.84964	0.0020466	0.064149
123169	NM_001286430,NM_001323903,NM_001323904,NM_138792,XM_017021911	LEO1	LEO1 homolog, Paf1/RNA polymerase II complex component	protein_coding	NP_001273359.1;NP_001310832.1;NP_001310833.1;NP_620147.1;XP_016877400.1	30401	610507	.	.	15	-0.259535	1.66122	9.83613	0.00206027	0.0642697
107985926	XR_001739615,XR_001739616	LOC107985926	uncharacterized LOC107985926, transcript variant X2	lncRNA	.	.	.	.	.	2	0.715585	0.340056	9.84161	0.00206068	0.0642697
3587	NM_001558,NR_026691,XM_024448493	IL10RA	interleukin 10 receptor subunit alpha	protein_coding	NP_001549.2;XP_024304261.1	5964	146933	.	.	11	-0.13016	6.84597	9.82198	0.00207518	0.0645618
473	NM_001042681,NM_001042682,NM_012102	RERE	arginine-glutamic acid dipeptide repeats	protein_coding	NP_001036146.1;NP_001036147.1;NP_036234.3	9965	605226	.	.	1	0.166294	6.20283	9.79637	0.00210246	0.0648814
1849	NM_001947	DUSP7	dual specificity phosphatase 7	protein_coding	NP_001938.2	3073	602749	.	.	3	-0.145896	4.09678	9.79131	0.00210789	0.0648814
3792	NM_000420,XM_005249993,XM_005249994	KEL	Kell metallo-endopeptidase (Kell blood group)	protein_coding	NP_000411.1;XP_005250050.1;XP_005250051.1	6308	613883	.	.	7	0.439458	1.12477	9.76249	0.00213961	0.0648814
9159	NM_004716,XM_006718940,XM_024448764,XM_024448765,XR_001748031,XR_001748032,XR_001748033,XR_428984,XR_947870,XR_947871	PCSK7	proprotein convertase subtilisin/kexin type 7	protein_coding	NP_004707.2;XP_006719003.1;XP_024304532.1;XP_024304533.1	8748	604872	.	.	11	-0.139196	6.01725	9.7801	0.00211997	0.0648814
9541	NM_004882	CIR1	corepressor interacting with RBPJ, CIR1	protein_coding	NP_004873.3	24217	605228	.	.	2	0.227311	4.12671	9.76765	0.00213398	0.0648814
51665	NM_001040445,NM_001330196	ASB1	ankyrin repeat and SOCS box containing 1	protein_coding	NP_001035535.1;NP_001317125.1	16011	605758	.	.	2	-0.144442	3.63005	9.74551	0.00215772	0.0648814
55274	NM_018288,NM_133325	PHF10	PHD finger protein 10	protein_coding	NP_060758.2;NP_579866.2	18250	613069	.	.	6	-0.20373	2.82961	9.77128	0.00212954	0.0648814
55652	NM_017842,XM_005269016,XM_017019612,XM_017019614,XM_017019617,XM_024449045,XM_024449046	SLC48A1	solute carrier family 48 member 1	protein_coding	NP_060312.2;XP_005269073.1;XP_016875101.1;XP_016875103.1;XP_016875106.1;XP_024304813.1;XP_024304814.1	26035	612187	.	.	12	0.202647	3.6633	9.74924	0.00215362	0.0648814
83719	NM_001145524,NM_031477,XR_950857	YPEL3	yippee like 3	protein_coding	NP_001138996.1;NP_113665.3	18327	609724	.	.	16	0.186677	8.01185	9.75689	0.00214523	0.0648814
84726	NM_013318	PRRC2B	proline rich coiled-coil 2B	protein_coding	NP_037450.2	28121	.	.	.	9	-0.126556	6.12157	9.76605	0.00213523	0.0648814
85027	NM_032947	SMIM3	small integral membrane protein 3	protein_coding	NP_116565.3	30248	608324	.	.	5	0.241144	2.76724	9.76894	0.00213208	0.0648814
150737	NM_152517	TTC30B	tetratricopeptide repeat domain 30B	protein_coding	NP_689730.2	26425	.	.	.	2	-0.456098	-0.360982	9.74617	0.002157	0.0648814
197259	NM_001142497,NM_152649,XM_005255834,XM_011522936,XR_001751858,XR_001751859,XR_001751860,XR_001751861,XR_001751862,XR_001751863,XR_002957791,XR_429715	MLKL	mixed lineage kinase domain like pseudokinase	protein_coding	NP_001135969.1;NP_689862.1;XP_005255891.1;XP_011521238.1	26617	615153	.	.	16	0.18046	4.88729	9.79344	0.0021056	0.0648814
105371088	XR_933085	LOC105371088	uncharacterized LOC105371088	lncRNA	.	.	.	.	.	16	0.488176	0.320584	9.80193	0.0020965	0.0648814
54606	NM_001257189,NM_019082	DDX56	DEAD-box helicase 56	protein_coding	NP_001244118.1;NP_061955.1	18193	608023	.	.	7	-0.129165	5.12025	9.72882	0.00217619	0.0652805
6636	NM_003095	SNRPF	small nuclear ribonucleoprotein polypeptide F	protein_coding	NP_003086.1	11162	603541	.	.	12	-0.257876	2.30804	9.71958	0.00218648	0.0654329
165	NM_001129,XM_011515162	AEBP1	AE binding protein 1	protein_coding	NP_001120.3;XP_011513464.1	303	602981	.	.	7	-0.300758	2.29564	9.70738	0.00220014	0.0655296
91056	NM_138368	AP5B1	adaptor related protein complex 5 subunit beta 1	protein_coding	NP_612377.4	25104	614367	.	.	11	0.199881	6.48793	9.70885	0.00219849	0.0655296
10454	NM_006116,NM_153497	TAB1	TGF-beta activated kinase 1 (MAP3K7) binding protein 1	protein_coding	NP_006107.1;NP_705717.1	18157	602615	.	.	22	-0.153808	3.90083	9.68674	0.00222345	0.0659118
139105	NM_001184767,NM_153346,XM_011545447,XM_017029266,XM_017029267	BEND2	BEN domain containing 2	protein_coding	NP_001171696.1;NP_699177.2;XP_011543749.1;XP_016884755.1;XP_016884756.1	28509	.	.	.	X	0.52411	0.138986	9.69077	0.00221888	0.0659118
2355	NM_005253,XM_005264231,XM_006711976,XM_006711977	FOSL2	FOS like 2, AP-1 transcription factor subunit	protein_coding	NP_005244.1;XP_005264288.1;XP_006712039.1;XP_006712040.1	3798	601575	.	.	2	0.207866	5.74559	9.66812	0.0022447	0.0662292
58528	NM_021244,XM_005248755,XM_011536022	RRAGD	Ras related GTP binding D	protein_coding	NP_067067.1;XP_005248812.1;XP_011534324.1	19903	608268	.	.	6	0.277516	2.16137	9.66844	0.00224434	0.0662292
83743	NM_031485	GRWD1	glutamate rich WD repeat containing 1	protein_coding	NP_113673.3	21270	610597	.	.	19	-0.1796	3.28424	9.65953	0.00225458	0.066365
6732	NM_003137,NR_034069	SRPK1	SRSF protein kinase 1	protein_coding	NP_003128.3	11305	601939	.	.	6	0.246115	4.21788	9.64393	0.00227571	0.0668304
4688	NM_000433,NM_001127651,NM_001190789,NM_001190794,XM_005245207,XM_011509580,XM_011509581	NCF2	neutrophil cytosolic factor 2	protein_coding	NP_000424.2;NP_001121123.1;NP_001177718.1;NP_001177723.1;XP_005245264.1;XP_011507882.1;XP_011507883.1	7661	608515	.	.	1	0.202047	8.52031	9.61921	0.00230152	0.0669027
29760	NM_001114094,NM_001258440,NM_001258441,NM_001258442,NM_013314,NR_047680,NR_047681,NR_047682,NR_047683	BLNK	B cell linker	protein_coding	NP_001107566.1;NP_001245369.1;NP_001245370.1;NP_001245371.1;NP_037446.1	14211	604515	.	.	10	-0.309748	1.77319	9.62767	0.00229159	0.0669027
54946	NM_001008485,NM_001008486,NM_001008487,NM_001164475,NM_017836,XM_005247559,XM_005247562,XM_005247563,XM_005247564,XM_005247565,XM_006713681,XM_011512945,XM_017006705,XM_017006706,XM_017006707,XM_017006708,XM_017006709,XM_024453609,XM_024453610	SLC41A3	solute carrier family 41 member 3	protein_coding	NP_001008485.2;NP_001008486.2;NP_001008487.1;NP_001157947.1;NP_060306.4;XP_005247616.1;XP_005247619.1;XP_005247620.1;XP_005247621.1;XP_005247622.1;XP_006713744.1;XP_011511247.1;XP_016862194.1;XP_016862195.1;XP_016862196.1;XP_016862197.1;XP_016862198.1;XP_024309377.1;XP_024309378.1	31046	610803	.	.	3	-0.178771	2.99333	9.61644	0.00230479	0.0669027
643866	NM_001039771	CBLN3	cerebellin 3 precursor	protein_coding	NP_001034860.1	20146	612978	.	.	14	-0.423885	0.819234	9.6247	0.00229508	0.0669027
729083	NR_122070	LINC02158	long intergenic non-protein coding RNA 2158	lncRNA	.	53019	.	.	.	3	0.429347	0.330523	9.63235	0.00228611	0.0669027
597	NM_001114735,NM_004049	BCL2A1	BCL2 related protein A1	protein_coding	NP_001108207.1;NP_004040.1	991	601056	.	.	15	0.350467	3.55219	9.61289	0.00232477	0.0672392
9342	NM_004782	SNAP29	synaptosome associated protein 29	protein_coding	NP_004773.1	11133	604202	.	.	22	0.117158	3.66489	9.59761	0.00232708	0.0672392
3759	NM_000891	KCNJ2	potassium inwardly rectifying channel subfamily J member 2	protein_coding	NP_000882.1	6263	600681	.	.	17	0.318893	3.299	9.59499	0.00233932	0.0672835
9500	NM_001005332,NM_001005333,NM_006986,XM_011530835,XM_017029978,XM_017029979,XM_017029980	MAGED1	MAGE family member D1	protein_coding	NP_001005332.1;NP_001005333.1;NP_008917.3;XP_011529137.1;XP_016885467.1;XP_016885468.1;XP_016885469.1	6813	300224	.	.	X	-0.200284	3.47854	9.59005	0.00233609	0.0672835
3681	NM_001318185,NM_005353,XM_011545835,XM_011545836,XM_011545837,XM_011545838,XM_011545839,XM_011545841,XM_011545842,XM_011545843,XM_011545844,XM_011545845,XM_011545846,XM_011545847,XM_011545848,XM_017023215,XR_950791	ITGAD	integrin subunit alpha D	protein_coding	NP_001305114.1;NP_005344.2;XP_011544137.1;XP_011544138.1;XP_011544139.1;XP_011544140.1;XP_011544141.1;XP_011544143.1;XP_011544144.1;XP_011544145.1;XP_011544146.1;XP_011544147.1;XP_011544148.1;XP_011544149.1;XP_011544150.1;XP_016878704.1	6146	602453	.	.	16	0.517139	0.360568	9.5734	0.00235608	0.0675652
51192	NM_001040138,NM_016326,NM_016951,NM_181640,NM_181641	CKLF	chemokine like factor	protein_coding	NP_001035228.1;NP_057410.1;NP_058647.1;NP_857591.1;NP_857592.1	13253	616074	.	.	16	0.261381	4.09793	9.57381	0.00236191	0.0675652
121512	NM_001304480,NM_001304481,NM_001304483,NM_001304484,NM_001330373,NM_001330374,NM_001370297,NM_001370298,NM_139241,XM_005253308,XM_005253309,XM_005253310,XM_011520554,XM_011520555,XM_011520556,XM_011520557,XM_011520558,XM_011520559,XM_017018803,XM_024448837,XM_024448838,XM_024448839,XM_024448840,XR_001748576	FGD4	FYVE, RhoGEF and PH domain containing 4	protein_coding	NP_001291409.1;NP_001291410.1;NP_001291412.1;NP_001291413.1;NP_001317302.1;NP_001317303.1;NP_001357226.1;NP_001357227.1;NP_640334.2;XP_005253365.1;XP_005253366.1;XP_005253367.1;XP_011518856.1;XP_011518857.1;XP_011518858.1;XP_011518859.1;XP_011518860.1;XP_011518861.1;XP_016874292.1;XP_024304605.1;XP_024304606.1;XP_024304607.1;XP_024304608.1	19125	611104	.	.	12	0.313659	2.05212	9.56581	0.00236524	0.0675652
29944	NM_001282535,NM_013364,XR_938508	PNMA3	PNMA family member 3	protein_coding	NP_001269464.1;NP_037496.4	18742	300675	.	.	X	-0.41765	2.85638	9.57105	0.00237747	0.0677606
2194	NM_004104,XM_011523538	FASN	fatty acid synthase	protein_coding	NP_004095.4;XP_011521840.1	3594	600212	.	.	17	-0.203549	3.55053	9.54579	0.0023896	0.0677987
26259	NM_012174,NM_153348,XM_005253867,XM_005253868,XM_017019175,XM_017019176,XM_017019177,XM_017019178,XM_024448937,XR_001748653,XR_001748654	FBXW8	F-box and WD repeat domain containing 8	protein_coding	NP_036306.1;NP_699179.2;XP_005253924.1;XP_005253925.1;XP_016874664.1;XP_016874665.1;XP_016874666.1;XP_016874667.1;XP_024304705.1	13597	609073	.	.	12	-0.253552	1.9843	9.54816	0.0023867	0.0677987
155400	NR_033322,NR_104013	NSUN5P1	NSUN5 pseudogene 1	transcribed_pseudogene	.	19146	.	.	.	7	-0.232801	4.52997	9.53577	0.0024055	0.0680963
4329	NM_001278593,NM_001278594,NM_005589,XM_017021331	ALDH6A1	aldehyde dehydrogenase 6 family member A1	protein_coding	NP_001265522.1;NP_001265523.1;NP_005580.1;XP_016876820.1	7179	603178	.	.	14	-0.296652	1.05896	9.48832	0.00246096	0.0688577
5663	NM_000021,NM_007318,XM_005267864,XM_005267866,XM_011536972,XM_011536973,XM_011536974	PSEN1	presenilin 1	protein_coding	NP_000012.1;NP_015557.2;XP_005267921.1;XP_005267923.1;XP_011535274.1;XP_011535275.1;XP_011535276.1	9508	104311	.	.	14	0.155092	5.35899	9.47193	0.0024817	0.0688577
5859	NM_001272073,NM_005051,NR_073590,XM_017006965	QARS1	glutaminyl-tRNA synthetase 1	protein_coding	NP_001259002.1;NP_005042.1;XP_016862454.2	9751	603727	.	.	3	-0.116458	5.93628	9.48066	0.00247062	0.0688577
6648	NM_000636,NM_001024465,NM_001024466,NM_001322814,NM_001322815,NM_001322816,NM_001322817,NM_001322819,NM_001322820	SOD2	superoxide dismutase 2	protein_coding	NP_000627.2;NP_001019636.1;NP_001019637.1;NP_001309743.1;NP_001309744.1;NP_001309745.1;NP_001309746.1;NP_001309748.1;NP_001309749.1	11180	147460	.	.	6	0.277485	8.49626	9.47371	0.00248119	0.0688577
28942	id-IGKV1-8	IGKV1-8	immunoglobulin kappa variable 1-8	V_segment	.	5743	.	.	IGKV1-8	2	-0.591226	-0.146315	9.48999	0.00245885	0.0688577
55272	NM_018285	IMP3	IMP U3 small nucleolar ribonucleoprotein 3	protein_coding	NP_060755.1	14497	612980	.	.	15	-0.145465	3.86418	9.50475	0.00244034	0.0688577
55281	NM_018295	TMEM140	transmembrane protein 140	protein_coding	NP_060765.4	21870	.	.	.	7	0.21584	5.85668	9.47374	0.00247988	0.0688577
91664	NM_001321522,NM_001321523,NM_001321524,NM_138374	ZNF845	zinc finger protein 845	protein_coding	NP_001308451.1;NP_001308452.1;NP_001308453.1;NP_612383.1	25112	.	.	.	19	-0.376837	0.686922	9.48633	0.00246347	0.0688577
404093	NM_001271875,NM_001292025,XM_011524812,XM_017024640,XM_017024641,XR_001752509,XR_934459,XR_934460	CUEDC1	CUE domain containing 1	protein_coding	NP_001258804.1;NP_001278954.1;XP_011523114.1;XP_016880129.1;XP_016880130.1	31350	.	.	.	17	0.198083	3.74847	9.47193	0.0024817	0.0688577
292	NM_001152	SLC25A5	solute carrier family 25 member 5	protein_coding	NP_001143.2	10991	300150	.	.	X	-0.115031	5.38388	9.43597	0.00252785	0.0689061
4607	NM_000256	MYBPC3	myosin binding protein C3	protein_coding	NP_000247.2	7551	600958	.	.	11	0.280488	2.87609	9.42733	0.00253979	0.0689061
4815	NM_001294345,NM_001294346,NM_001367996,NM_016533,NR_160428	NINJ2	ninjurin 2	protein_coding	NP_001281274.1;NP_001281275.1;NP_001354925.1;NP_057617.3	7825	607297	.	.	12	0.235465	3.66691	9.42249	0.00254593	0.0689061
5361	NM_032242,XM_011512908	PLXNA1	plexin A1	protein_coding	NP_115618.3;XP_011511210.1	9099	601055	.	.	3	-0.260016	1.95521	9.41424	0.00255617	0.0689061
7163	NM_001025252,NM_001025253,NM_001287140,NM_001287142,NM_001287143,NM_001287144,NM_005079,NR_105033,NR_105034,NR_105035,NR_105036,NR_105037	TPD52	tumor protein D52	protein_coding	NP_001020423.1;NP_001020424.1;NP_001274069.1;NP_001274071.1;NP_001274072.1;NP_001274073.1;NP_005070.1	12005	604068	.	.	8	-0.32985	1.3958	9.40283	0.00257116	0.0689061
7439	NM_001139443,NM_001300786,NM_001300787,NM_001363591,NM_001363592,NM_001363593,NM_004183,NR_134580,XM_005274210,XM_005274215,XM_005274216,XM_005274219,XM_005274221,XM_011545229,XM_011545230,XM_011545233,XM_017018230,XR_001747952,XR_001747953,XR_001747954	BEST1	bestrophin 1	protein_coding	NP_001132915.1;NP_001287715.1;NP_001287716.1;NP_001350520.1;NP_001350521.1;NP_001350522.1;NP_004174.1;XP_005274267.1;XP_005274272.1;XP_005274273.1;XP_005274276.1;XP_005274278.1;XP_011543531.1;XP_011543532.1;XP_011543535.1;XP_016873719.1	12703	607854	.	.	11	0.235254	4.59095	9.41368	0.00256019	0.0689061
9277	NM_001164267,NM_005452,XM_017011484,XM_017011485,XM_017011486,XM_017011487,XR_001743743,XR_002956316	WDR46	WD repeat domain 46	protein_coding	NP_001157739.1;NP_005443.3;XP_016866973.1;XP_016866974.1;XP_016866975.1;XP_016866976.1	13923	611440	.	.	6	-0.164217	4.31264	9.42217	0.0025458	0.0689061
9805	NM_001145513,NM_001145514,NM_001145515,NM_014766,XM_024447007	SCRN1	secernin 1	protein_coding	NP_001138985.1;NP_001138986.1;NP_001138987.1;NP_055581.3;XP_024302775.1	22192	614965	.	.	7	-0.22677	2.74958	9.43309	0.00253158	0.0689061
23643	NM_001195797,NM_015364,XM_011517508,XM_017013299,XM_017013300	LY96	lymphocyte antigen 96	protein_coding	NP_001182726.1;NP_056179.4;XP_011515810.1;XP_016868788.1;XP_016868789.1	17156	605243	.	.	8	0.326439	2.85646	9.4378	0.00253225	0.0689061
28670	id-TRAV13-2	TRAV13-2	T cell receptor alpha variable 13-2	V_segment	.	12109	.	.	TRAV13-2	14	-0.562252	-0.433945	9.41869	0.00255034	0.0689061
51513	NM_001207035,NM_001207036,NM_001207037,NM_001207038,NM_001207039,NM_001207040,NM_001207041,NM_016135,XM_011514659	ETV7	ETS variant transcription factor 7	protein_coding	NP_001193964.1;NP_001193965.1;NP_001193966.1;NP_001193967.1;NP_001193968.1;NP_001193969.1;NP_001193970.1;NP_057219.1;XP_011512961.1	18160	605255	.	.	6	0.515794	1.76217	9.41691	0.0025683	0.0689061
80005	NM_001322810,NM_024940	DOCK5	dedicator of cytokinesis 5	protein_coding	NP_001309739.1;NP_079216.4	23476	616904	.	.	8	0.234802	5.81308	9.42482	0.00254611	0.0689061
80231	NM_025159	CXorf21	chromosome X open reading frame 21	protein_coding	NP_079435.1	25667	.	.	.	X	0.255362	2.48063	9.43595	0.00252788	0.0689061
80790	NM_030629,NM_198390,XM_005256179,XM_005256181,XM_005256182,XM_011523352,XM_011523353,XM_017023733	CMIP	c-Maf inducing protein	protein_coding	NP_085132.1;NP_938204.2;XP_005256236.4;XP_005256238.1;XP_005256239.1;XP_011521654.1;XP_011521655.1;XP_016879222.1	24319	610112	.	.	16	0.193476	5.04433	9.4597	0.0024973	0.0689061
157638	NM_174911,NR_156466,XM_017013107,XM_017013108	LRATD2	LRAT domain containing 2	protein_coding	NP_777571.1;XP_016868596.1;XP_016868597.1	24166	609483	.	.	8	-0.429519	0.478018	9.40999	0.00256174	0.0689061
222235	NM_001111038,NM_001287150,NM_145032,NR_105043,XM_005250205,XM_005250207,XM_005250208,XM_005250209,XM_006715898,XM_011515928,XM_011515929,XM_011515930,XM_011515932,XM_017011850,XM_017011851,XM_017011852,XM_017011853,XM_024446687,XR_927408,XR_927410	FBXL13	F-box and leucine rich repeat protein 13	protein_coding	NP_001104508.1;NP_001274079.1;NP_659469.3;XP_005250262.1;XP_005250264.1;XP_005250265.1;XP_005250266.1;XP_006715961.1;XP_011514230.1;XP_011514231.1;XP_011514232.1;XP_011514234.1;XP_016867339.1;XP_016867340.1;XP_016867341.1;XP_016867342.1;XP_024302455.1	21658	609080	.	.	7	0.63148	0.0789329	9.45152	0.00250778	0.0689061
22990	NM_001308160,NM_014982,XM_005267420,XM_005267421,XM_005267422,XM_005267423,XM_005267424,XM_005267425,XM_005267427,XM_006720082,XM_017021096,XM_017021097,XM_024449513,XR_245672,XR_245673	PCNX1	pecanex 1	protein_coding	NP_001295089.1;NP_055797.2;XP_005267477.1;XP_005267478.1;XP_005267479.1;XP_005267480.1;XP_005267481.2;XP_005267482.1;XP_005267484.1;XP_006720145.1;XP_016876585.1;XP_016876586.1;XP_024305281.1	19740	617655	.	.	14	0.174395	5.33439	9.39305	0.0025841	0.0689587
200081	NM_001376857,NM_001376858,NM_001376859,NM_175852,XM_011540931,XM_011540932,XM_017000561,XM_017000563	TXLNA	taxilin alpha	protein_coding	NP_001363786.1;NP_001363787.1;NP_001363788.1;NP_787048.1;XP_011539233.1;XP_011539234.1;XP_016856050.1;XP_016856052.1	30685	608676	.	.	1	-0.130484	4.58624	9.39434	0.00258239	0.0689587
3553	NM_000576,XM_017003988	IL1B	interleukin 1 beta	protein_coding	NP_000567.1;XP_016859477.1	5992	147720	.	.	2	0.261508	4.24403	9.37386	0.00261759	0.0692642
9665	NM_001184998,NM_001184999,NM_014647,XM_005255704,XM_005255706,XM_005255707,XM_017023900,XM_017023901,XM_017023902,XM_017023903,XM_017023904,XM_017023905,XM_017023906,XR_001752037,XR_001752038	MARF1	meiosis regulator and mRNA stability factor 1	protein_coding	NP_001171927.1;NP_001171928.1;NP_055462.2;XP_005255761.1;XP_005255763.1;XP_005255764.1;XP_016879389.1;XP_016879390.1;XP_016879391.1;XP_016879392.1;XP_016879393.1;XP_016879394.1;XP_016879395.1	29562	614593	.	.	16	0.153139	5.71766	9.3723	0.00261175	0.0692642
10795	NM_001165881,NM_001165882,NM_001165883,NM_001165884,NM_001165885,NM_001165886,NM_001165887,NM_003415,NM_152943	ZNF268	zinc finger protein 268	protein_coding	NP_001159353.1;NP_001159354.1;NP_001159355.1;NP_001159356.2;NP_001159357.1;NP_001159358.1;NP_001159359.1;NP_003406.1;NP_694422.2	13061	604753	.	.	12	-0.333532	0.985315	9.37361	0.00261	0.0692642
50861	NM_001276310,NM_015894,NR_075070	STMN3	stathmin 3	protein_coding	NP_001263239.1;NP_056978.2	15926	608362	.	.	20	-0.206045	5.0427	9.36884	0.00261638	0.0692642
1843	NM_004417	DUSP1	dual specificity phosphatase 1	protein_coding	NP_004408.1	3064	600714	.	.	5	0.267034	6.12145	9.3615	0.00263571	0.0692834
4705	NM_001322019,NM_001322020,NM_004544,NR_136155,NR_136156,NR_136157,NR_136158,XM_011511228,XR_001738750	NDUFA10	NADH:ubiquinone oxidoreductase subunit A10	protein_coding	NP_001308948.1;NP_001308949.1;NP_004535.1;XP_011509530.1	7684	603835	.	.	2	-0.135704	4.53975	9.35106	0.00264036	0.0692834
8992	NM_003945	ATP6V0E1	ATPase H+ transporting V0 subunit e1	protein_coding	NP_003936.1	863	603931	.	.	5	0.181174	6.50248	9.35588	0.00263384	0.0692834
81030	NM_001160417,NM_001160418,NM_001160419,NM_001323966,NM_030776,NR_136660,XM_011529057,XM_011529058,XM_017028086,XR_001754408,XR_001754409,XR_001754410,XR_001754412,XR_001754413,XR_001754414,XR_001754415,XR_936634	ZBP1	Z-DNA binding protein 1	protein_coding	NP_001153889.1;NP_001153890.1;NP_001153891.1;NP_001310895.1;NP_110403.2;XP_011527359.1;XP_011527360.1;XP_016883575.1	16176	606750	.	.	20	0.236375	4.75326	9.35554	0.00263797	0.0692834
9586	NM_001011666,NM_004904,NM_182898,NM_182899,XM_005249906,XM_011515618,XM_017012806,XM_017012807,XM_017012808,XM_017012809,XM_017012810,XM_024447005,XR_001744893	CREB5	cAMP responsive element binding protein 5	protein_coding	NP_001011666.1;NP_004895.2;NP_878901.2;NP_878902.2;XP_005249963.1;XP_011513920.1;XP_016868295.1;XP_016868296.1;XP_016868297.1;XP_016868298.1;XP_016868299.1;XP_024302773.1	16844	618262	.	.	7	0.276787	4.91937	9.35314	0.00264987	0.0693879
125228	NM_001098801,NM_152352,XM_024451082,XM_024451083	FAM210A	family with sequence similarity 210 member A	protein_coding	NP_001092271.1;NP_689565.2;XP_024306850.1;XP_024306851.1	28346	617975	.	.	18	-0.382349	0.124648	9.33744	0.00265888	0.0694792
306	NM_005139,XR_001741215	ANXA3	annexin A3	protein_coding	NP_005130.1	541	106490	.	.	4	0.354298	3.20511	9.33867	0.00267277	0.0696433
6472	NM_001166356,NM_001166357,NM_001166358,NM_001166359,NM_005412,NR_029415,NR_029416,NR_029417,NR_048562,XM_011538675,XM_011538676,XM_011538677,XM_011538678	SHMT2	serine hydroxymethyltransferase 2	protein_coding	NP_001159828.1;NP_001159829.1;NP_001159830.1;NP_001159831.1;NP_005403.2;XP_011536977.1;XP_011536978.1;XP_011536979.1;XP_011536980.1	10852	138450	.	.	12	-0.143029	4.55743	9.31671	0.00268733	0.0696433
7041	NM_001042454,NM_001164719,NM_015927,XM_024450412	TGFB1I1	transforming growth factor beta 1 induced transcript 1	protein_coding	NP_001035919.1;NP_001158191.1;NP_057011.2;XP_024306180.1	11767	602353	.	.	16	0.483796	-0.13188	9.31752	0.00268622	0.0696433
9148	NM_004210,XM_005270269,XM_005270270,XM_011540331,XM_011540332,XM_011540333,XM_011540335,XM_017016909,XR_945866	NEURL1	neuralized E3 ubiquitin protein ligase 1	protein_coding	NP_004201.3;XP_005270326.1;XP_005270327.1;XP_011538633.1;XP_011538634.1;XP_011538635.1;XP_011538637.1;XP_016872398.1	7761	603804	.	.	10	-0.294915	2.34543	9.31911	0.00268401	0.0696433
57479	NM_020719,XR_002958340	PRR12	proline rich 12	protein_coding	NP_065770.1	29217	616633	.	.	19	-0.195069	4.0986	9.30801	0.00269936	0.0698113
1398	NM_005206,NM_016823	CRK	CRK proto-oncogene, adaptor protein	protein_coding	NP_005197.3;NP_058431.2	2362	164762	.	.	17	0.214733	3.01958	9.26643	0.00275763	0.0702339
1975	NM_001300821,NM_001330654,NM_001417	EIF4B	eukaryotic translation initiation factor 4B	protein_coding	NP_001287750.1;NP_001317583.1;NP_001408.2	3285	603928	.	.	12	-0.125532	6.77689	9.28026	0.00273811	0.0702339
2209	NM_000566,NM_001378804,NM_001378805,NM_001378806,NM_001378807,NM_001378808,NM_001378809,NM_001378810,NM_001378811,NR_166121,NR_166122,NR_166123	FCGR1A	Fc fragment of IgG receptor Ia	protein_coding	NP_000557.1;NP_001365733.1;NP_001365734.1;NP_001365735.1;NP_001365736.1;NP_001365737.1;NP_001365738.1;NP_001365739.1;NP_001365740.1	3613	146760	.	.	1	0.364036	3.92477	9.25972	0.00278939	0.0702339
5423	NM_002690,XM_005273535,XM_005273536,XM_005273537,XM_005273538,XM_005273539,XM_005273540,XM_006716353,XM_017013583,XM_017013584,XR_001745544,XR_428311	POLB	DNA polymerase beta	protein_coding	NP_002681.1;XP_005273592.1;XP_005273593.1;XP_005273594.1;XP_005273595.1;XP_005273596.1;XP_005273597.1;XP_006716416.1;XP_016869072.1;XP_016869073.1	9174	174760	.	.	8	0.231548	2.96153	9.23941	0.00279618	0.0702339
5705	NM_001199163,NM_002805,XM_024450840,XM_024450841,XR_934508	PSMC5	proteasome 26S subunit, ATPase 5	protein_coding	NP_001186092.1;NP_002796.4;XP_024306608.1;XP_024306609.1	9552	601681	.	.	17	-0.150341	5.42104	9.28117	0.00273683	0.0702339
10212	NM_005804,NR_046366,XM_006722606,XM_011527620,XM_011527621,XM_024451310,XM_024451311,XM_024451312	DDX39A	DExD-box helicase 39A	protein_coding	NP_005795.2;XP_006722669.1;XP_011525922.1;XP_011525923.1;XP_024307078.1;XP_024307079.1;XP_024307080.1	17821	.	.	.	19	-0.148778	4.63081	9.24166	0.00279296	0.0702339
11279	NM_001159296,NM_001324099,NM_001324100,NM_001324102,NM_001324104,NM_001324105,NM_007250,NR_136704,NR_136705,XM_005261977,XM_006724575,XM_011530759,XM_017029250,XM_024452332	KLF8	Kruppel like factor 8	protein_coding	NP_001152768.1;NP_001311028.1;NP_001311029.1;NP_001311031.1;NP_001311033.1;NP_001311034.1;NP_009181.2;XP_005262034.1;XP_006724638.1;XP_011529061.1;XP_016884739.1;XP_024308100.1	6351	300286	.	.	X	-0.420823	0.6943	9.27874	0.00274025	0.0702339
23370	NM_001130955,NM_001367823,NM_001367824,NM_015318,XM_005272464,XM_006722706,XM_011527835,XM_011527836,XM_011527837,XM_011527838,XM_011527839,XM_011527840,XM_011527841	ARHGEF18	Rho/Rac guanine nucleotide exchange factor 18	protein_coding	NP_001124427.2;NP_001354752.1;NP_001354753.1;NP_056133.2;XP_005272521.1;XP_006722769.1;XP_011526137.1;XP_011526138.1;XP_011526139.1;XP_011526140.1;XP_011526141.1;XP_011526142.1;XP_011526143.1	17090	616432	.	.	19	-0.114082	6.20435	9.25371	0.0027757	0.0702339
51311	NM_016610,NM_138636,XM_011545529,XM_011545530	TLR8	toll like receptor 8	protein_coding	NP_057694.2;NP_619542.1;XP_011543831.1;XP_011543832.1	15632	300366	.	.	X	0.223686	4.99274	9.23721	0.00280209	0.0702339
51426	NM_001345921,NM_001345922,NM_016218,NR_144315,XM_005248534,XM_006714652,XM_011543463,XM_011543464,XM_011543467,XM_017009559,XM_017009560,XM_017009561,XM_017009563,XR_001742105,XR_001742107,XR_001742108,XR_002956163,XR_241784,XR_948273	POLK	DNA polymerase kappa	protein_coding	NP_001332850.1;NP_001332851.1;NP_057302.1;XP_005248591.1;XP_006714715.1;XP_011541765.1;XP_011541766.1;XP_011541769.1;XP_016865048.1;XP_016865049.1;XP_016865050.1;XP_016865052.1	9183	605650	.	.	5	-0.385266	1.18907	9.2486	0.00278301	0.0702339
79042	NM_001077446,NM_001282332,NM_001282333,NM_024075,XM_005278290,XM_011527294	TSEN34	tRNA splicing endonuclease subunit 34	protein_coding	NP_001070914.1;NP_001269261.1;NP_001269262.1;NP_076980.2;XP_005278347.1;XP_011525596.1	15506	608754	.	.	19	0.201034	5.66843	9.23507	0.00280243	0.0702339
80324	NM_001002019,NM_001002020,NM_025215,XM_011538768,XM_011538769,XR_001748872	PUS1	pseudouridine synthase 1	protein_coding	NP_001002019.1;NP_001002020.1;NP_079491.2;XP_011537070.1;XP_011537071.1	15508	608109	.	.	12	-0.187175	3.15177	9.23321	0.00280511	0.0702339
81887	NM_001170649,NM_001170650,NM_001375328,NM_001375329,NM_001375330,NM_001375331,NM_001375332,NM_001375333,NM_001375334,NM_001375335,NM_001375336,NM_001375337,NM_031206,NR_164681,XM_005262306,XM_011531045,XM_011531046,XM_017029879,XR_001755730,XR_001755731,XR_001755732,XR_001755733,XR_430522,XR_938412	LAS1L	LAS1 like ribosome biogenesis factor	protein_coding	NP_001164120.1;NP_001164121.1;NP_001362257.1;NP_001362258.1;NP_001362259.1;NP_001362260.1;NP_001362261.1;NP_001362262.1;NP_001362263.1;NP_001362264.1;NP_001362265.1;NP_001362266.1;NP_112483.1;XP_005262363.1;XP_011529347.1;XP_011529348.1;XP_016885368.1	25726	300964	.	.	X	-0.162294	3.69285	9.24236	0.00279194	0.0702339
284194	NM_001042685,NM_001367292	LGALS9B	galectin 9B	protein_coding	NP_001036150.1;NP_001354221.1	24842	.	.	.	17	-0.664392	0.821297	9.29526	0.00273483	0.0702339
317781	NM_175066,XM_011538256,XR_001748676	DDX51	DEAD-box helicase 51	protein_coding	NP_778236.2;XP_011536558.1	20082	.	.	.	12	-0.187809	3.64702	9.25061	0.00278014	0.0702339
445815	NM_001004065,NM_001037293,NM_001136562,NM_001198656,NM_007203,NM_053016,NM_147150	PALM2AKAP2	PALM2 and AKAP2 fusion	protein_coding	NP_001004065.2;NP_001032370.1;NP_001130034.1;NP_001185585.1;NP_009134.1;NP_443749.5;NP_671492.1	33529	604582	.	.	9	-0.286466	1.97804	9.243	0.00279103	0.0702339
51	NM_001185039,NM_004035,NM_007292,XM_011524868,XM_011524869	ACOX1	acyl-CoA oxidase 1	protein_coding	NP_001171968.1;NP_004026.2;NP_009223.2;XP_011523170.1;XP_011523171.1	119	609751	.	.	17	0.209982	5.27921	9.21252	0.00283558	0.0702967
4259	NM_004528,XM_005245174	MGST3	microsomal glutathione S-transferase 3	protein_coding	NP_004519.1;XP_005245231.2	7064	604564	.	.	1	-0.207583	3.25335	9.22027	0.00282383	0.0702967
9684	NM_001272036,NM_014665,XM_005272358,XM_005272359,XM_005272360,XM_017014005,XM_024447336,XM_024447337,XM_024447338,XM_024447339,XM_024447340,XM_024447341	LRRC14	leucine rich repeat containing 14	protein_coding	NP_001258965.1;NP_055480.1;XP_005272415.1;XP_005272416.1;XP_005272417.1;XP_016869494.1;XP_024303104.1;XP_024303105.1;XP_024303106.1;XP_024303107.1;XP_024303108.1;XP_024303109.1	20419	.	.	.	8	-0.163841	3.79581	9.21983	0.00282446	0.0702967
9806	NM_001134434,NM_001244950,NM_014767,XM_011540404,XM_017016985	SPOCK2	SPARC (osteonectin), cwcv and kazal like domains proteoglycan 2	protein_coding	NP_001127906.1;NP_001231879.1;NP_055582.1;XP_011538706.1;XP_016872474.1	13564	607988	.	.	10	-0.18073	7.2339	9.20754	0.00284238	0.0702967
9823	NM_001282231,NM_014782,NM_177949,XM_005278109,XM_005278110,XM_005278111,XM_005278113,XM_005278114,XM_005278115,XM_005278116,XM_005278117,XM_011531071,XM_011531072,XM_017029987,XM_017029988,XM_017029989,XM_017029990,XM_017029991,XM_017029992,XM_017029993,XM_017029994,XM_017029995,XM_017029996,XM_017029997,XM_024452483,XM_024452484	ARMCX2	armadillo repeat containing X-linked 2	protein_coding	NP_001269160.1;NP_055597.1;NP_808818.1;XP_005278166.1;XP_005278167.1;XP_005278168.1;XP_005278170.1;XP_005278171.1;XP_005278172.1;XP_005278173.1;XP_005278174.1;XP_011529373.1;XP_011529374.1;XP_016885476.1;XP_016885477.1;XP_016885478.1;XP_016885479.1;XP_016885480.1;XP_016885481.1;XP_016885482.1;XP_016885483.1;XP_016885484.1;XP_016885485.1;XP_016885486.1;XP_024308251.1;XP_024308252.1	16869	300363	.	.	X	-0.46345	-0.247192	9.21208	0.00283574	0.0702967
29941	NM_001317926,NM_013355,XM_005251946,XM_006717080,XM_017014649,XM_017014650	PKN3	protein kinase N3	protein_coding	NP_001304855.1;NP_037487.2;XP_005252003.1;XP_006717143.1;XP_016870138.1;XP_016870139.1	17999	610714	.	.	9	-0.347814	1.01891	9.21359	0.00283355	0.0702967
51327	NM_001318221,NM_001318222,NM_016633	AHSP	alpha hemoglobin stabilizing protein	protein_coding	NP_001305150.1;NP_001305151.1;NP_057717.1	18075	605821	.	.	16	0.444112	4.3418	9.22368	0.00284677	0.0702967
51710	NM_001164276,NM_001353549,NM_001353550,NM_001353551,NM_001353552,NM_001353553,NM_016264,XM_011528062,XM_011528066,XR_001753701,XR_001753702,XR_002958321,XR_002958322,XR_002958323	ZNF44	zinc finger protein 44	protein_coding	NP_001157748.1;NP_001340478.1;NP_001340479.1;NP_001340480.1;NP_001340481.1;NP_001340482.1;NP_057348.3;XP_011526364.1;XP_011526368.1	13110	194542	.	.	19	-0.174676	3.07699	9.19347	0.00286302	0.0705594
6846	NM_003175	XCL2	X-C motif chemokine ligand 2	protein_coding	NP_003166.1	10646	604828	.	.	1	-0.466191	0.813998	9.174	0.00289244	0.0706147
8916	NM_001271602,NM_001318505,NM_001375477,NM_001375478,NM_001375479,NM_001375480,NM_001375481,NM_001375482,NM_001375483,NM_014606,XM_005263327,XM_005263330,XM_005263331,XM_005263332,XM_011532397,XM_017008808	HERC3	HECT and RLD domain containing E3 ubiquitin protein ligase 3	protein_coding	NP_001258531.1;NP_001305434.1;NP_001362406.1;NP_001362407.1;NP_001362408.1;NP_001362409.1;NP_001362410.1;NP_001362411.1;NP_001362412.1;NP_055421.1;XP_005263384.1;XP_005263387.1;XP_005263388.1;XP_005263389.1;XP_011530699.1;XP_016864297.1	4876	605200	.	.	4	0.194889	3.92918	9.17298	0.00289335	0.0706147
8970	NM_021058	H2BC11	H2B clustered histone 11	protein_coding	NP_066402.2	4761	615044	.	.	6	0.451361	-0.0830145	9.18781	0.00287136	0.0706147
414332	NM_001001712,NM_001368089,NM_001368090,NR_160514,NR_160515,NR_160516,NR_160517	LCN10	lipocalin 10	protein_coding	NP_001001712.2;NP_001355018.1;NP_001355019.1	20892	612904	.	.	9	-0.385244	1.81919	9.17788	0.00289174	0.0706147
105371362	XR_933786	LOC105371362	uncharacterized LOC105371362	lncRNA	.	.	.	.	.	16	0.339237	1.34898	9.17561	0.00288943	0.0706147
254170	NM_203301	FBXO33	F-box protein 33	protein_coding	NP_976046.1	19833	609103	.	.	14	0.249242	2.03531	9.16576	0.00290412	0.07074
27339	NM_014502	PRPF19	pre-mRNA processing factor 19	protein_coding	NP_055317.1	17896	608330	.	.	11	-0.154829	5.17998	9.14529	0.00293487	0.0713508
8676	NM_003764,XM_011536213,XM_011536214,XM_011536217,XM_011536218,XM_017011400,XR_001743702,XR_942613	STX11	syntaxin 11	protein_coding	NP_003755.2;XP_011534515.1;XP_011534516.1;XP_011534519.1;XP_011534520.1;XP_016866889.1	11429	605014	.	.	6	0.214698	4.57011	9.14105	0.00294188	0.0713832
4507	NM_002451	MTAP	methylthioadenosine phosphorylase	protein_coding	NP_002442.2	7413	156540	.	.	9	-0.238159	1.41666	9.07636	0.00304091	0.0713938
5613	NM_005044	PRKX	protein kinase X-linked	protein_coding	NP_005035.1	9441	300083	.	.	X	-0.159302	3.58367	9.12346	0.00296804	0.0713938
5635	NM_001330503,NM_001366236,NM_002766,XR_001752566	PRPSAP1	phosphoribosyl pyrophosphate synthetase associated protein 1	protein_coding	NP_001317432.1;NP_001353165.1;NP_002757.2	9466	601249	.	.	17	-0.183168	2.74799	9.10167	0.00300152	0.0713938
6117	NM_001355120,NM_001355121,NM_002945,XM_024450863	RPA1	replication protein A1	protein_coding	NP_001342049.1;NP_001342050.1;NP_002936.1;XP_024306631.1	10289	179835	.	.	17	-0.141335	4.45081	9.0669	0.00305577	0.0713938
6689	NM_001243998,NM_001243999,NM_001244000,NM_003121	SPIB	Spi-B transcription factor	protein_coding	NP_001230927.1;NP_001230928.1;NP_001230929.2;NP_003112.2	11242	606802	.	.	19	-0.293192	3.79579	9.09013	0.00303424	0.0713938
6950	NM_001008897,NM_030752	TCP1	t-complex 1	protein_coding	NP_001008897.1;NP_110379.2	11655	186980	.	.	6	-0.139008	4.54245	9.13262	0.00295408	0.0713938
7267	NM_001001894,NM_001320703,NM_001320704,NM_001330681,NM_001330682,NM_001330683,NM_001353936,NM_001353937,NM_001353938,NM_003316,XM_005261048,XM_005261049,XM_005261050,XM_005261052,XM_005261054,XM_005261055,XM_005261056,XM_011529739,XM_011529740,XM_017028458,XM_017028459,XM_017028460,XM_017028461,XM_017028462,XM_017028465,XR_001754907,XR_002958632	TTC3	tetratricopeptide repeat domain 3	protein_coding	NP_001001894.1;NP_001307632.1;NP_001307633.1;NP_001317610.1;NP_001317611.1;NP_001317612.1;NP_001340865.1;NP_001340866.1;NP_001340867.1;NP_003307.3;XP_005261105.1;XP_005261106.1;XP_005261107.1;XP_005261109.1;XP_005261111.1;XP_005261112.1;XP_005261113.1;XP_011528041.1;XP_011528042.1;XP_016883947.1;XP_016883948.1;XP_016883949.1;XP_016883950.1;XP_016883951.1;XP_016883954.1	12393	602259	.	.	21	-0.16803	4.43371	9.08288	0.00303072	0.0713938
8078	NM_001098536,NM_001382588,NM_001382589,NM_001382590,NM_001382591,NM_003481,NR_168449,NR_168450,NR_168451,NR_168452,NR_168454,NR_168455,NR_168456,NR_168457,NR_168458	USP5	ubiquitin specific peptidase 5	protein_coding	NP_001092006.1;NP_001369517.1;NP_001369518.1;NP_001369519.1;NP_001369520.1;NP_003472.2	12628	601447	.	.	12	-0.168079	4.58354	9.12604	0.00296409	0.0713938
10123	NM_001282431,NM_005737	ARL4C	ADP ribosylation factor like GTPase 4C	protein_coding	NP_001269360.1;NP_005728.2	698	604787	.	.	2	-0.172806	5.34821	9.11822	0.00297605	0.0713938
11194	NM_001282291,NM_001282292,NM_001282293,NM_007188	ABCB8	ATP binding cassette subfamily B member 8	protein_coding	NP_001269220.1;NP_001269221.1;NP_001269222.1;NP_009119.2	49	605464	.	.	7	-0.15809	3.64534	9.13459	0.00295108	0.0713938
25980	NM_001271874,NM_015511,XM_006723770,XM_011528762,XM_011528763	AAR2	AAR2 splicing factor	protein_coding	NP_001258803.1;NP_056326.2;XP_006723833.1;XP_011527064.1;XP_011527065.1	15886	617365	.	.	20	-0.135974	3.86191	9.08657	0.00302495	0.0713938
51573	NM_001324066,NM_001324067,NM_016641,NR_136689	GDE1	glycerophosphodiester phosphodiesterase 1	protein_coding	NP_001310995.1;NP_001310996.1;NP_057725.1	29644	605943	.	.	16	0.189631	4.61309	9.06849	0.00305327	0.0713938
51754	NM_001042589,NM_001042590,NM_001363620,NM_001363621,NM_001363622,NM_001363625,NM_016446,XM_005251483,XM_011517901,XM_011517902,XM_011517903,XM_011517905,XM_011517908,XM_011517910,XM_011517911,XM_011517912,XM_011517913,XM_011517914,XM_011517915,XM_011517916,XM_011517918,XM_017014805,XM_017014806,XM_017014807,XM_024447570,XM_024447571,XR_001746322,XR_002956793	TMEM8B	transmembrane protein 8B	protein_coding	NP_001036054.1;NP_001036055.2;NP_001350549.1;NP_001350550.1;NP_001350551.1;NP_001350554.1;NP_057530.2;XP_005251540.3;XP_011516203.1;XP_011516204.1;XP_011516205.1;XP_011516207.1;XP_011516210.1;XP_011516212.1;XP_011516213.1;XP_011516214.1;XP_011516215.1;XP_011516216.1;XP_011516217.1;XP_011516218.1;XP_011516220.1;XP_016870294.1;XP_016870295.1;XP_016870296.1;XP_024303338.1;XP_024303339.1	21427	616888	.	.	9	-0.247727	2.25899	9.10447	0.0029972	0.0713938
57062	NM_020414	DDX24	DEAD-box helicase 24	protein_coding	NP_065147.1	13266	606181	.	.	14	-0.146999	5.60132	9.0668	0.00305592	0.0713938
64764	NM_001253775,NM_001318246,NM_194071,XM_005250541,XM_017012540	CREB3L2	cAMP responsive element binding protein 3 like 2	protein_coding	NP_001240704.1;NP_001305175.1;NP_919047.2;XP_005250598.1;XP_016868029.1	23720	608834	.	.	7	-0.21948	2.99457	9.10387	0.00299812	0.0713938
84224	NM_001256416,NM_001256417,NM_001330381,NM_001377491,NM_001377492,NM_001377493,NM_001377494,NM_001377495,NM_001377496,NM_032264,NR_046176,XM_006710957,XM_006710959,XM_011542281,XM_017002499,XM_017002501,XM_017002502,XM_024450190	NBPF3	NBPF member 3	protein_coding	NP_001243345.1;NP_001243346.1;NP_001317310.1;NP_001364420.1;NP_001364421.1;NP_001364422.1;NP_001364423.1;NP_001364424.1;NP_001364425.1;NP_115640.1;XP_006711020.1;XP_006711022.1;XP_011540583.1;XP_016857988.1;XP_016857990.1;XP_016857991.1;XP_024305958.1	25076	612992	.	.	1	-0.408473	1.14401	9.09988	0.00300428	0.0713938
84288	NM_001143943,NM_001290327,NM_032328,NR_026587,XM_011544300,XM_011544301,XM_011544302,XM_017002538,XM_017002539,XM_017002540,XM_017002541,XM_017002542,XM_017002543,XM_017002544,XM_017002545	EFCAB2	EF-hand calcium binding domain 2	protein_coding	NP_001137415.1;NP_001277256.1;NP_115704.1;XP_011542602.1;XP_011542603.1;XP_011542604.1;XP_016858027.1;XP_016858028.1;XP_016858029.1;XP_016858030.1;XP_016858031.1;XP_016858032.1;XP_016858033.1;XP_016858034.1	28166	.	.	.	1	0.401913	1.34611	9.10699	0.00299331	0.0713938
150372	NM_001318323,NM_001371362,NM_145912	NFAM1	NFAT activating protein with ITAM motif 1	protein_coding	NP_001305252.1;NP_001358291.1;NP_666017.1	29872	608740	.	.	22	0.231814	8.60629	9.0969	0.0030089	0.0713938
399665	NM_001035254,NM_203305	FAM102A	family with sequence similarity 102 member A	protein_coding	NP_001030331.1;NP_976050.1	31419	610891	.	.	9	-0.231662	5.78198	9.08226	0.0030379	0.0713938
100131176	NR_034012,NR_034013,NR_109857	WDR86-AS1	WDR86 antisense RNA 1	lncRNA	.	41186	.	.	.	7	-0.459257	-0.29257	9.0707	0.00304979	0.0713938
10946	NM_001320830,NM_006802	SF3A3	splicing factor 3a subunit 3	protein_coding	NP_001307759.1;NP_006793.1	10767	605596	.	.	1	-0.145239	4.51317	9.05813	0.0030696	0.0714477
51096	NM_016001,XM_006721930,XM_011524870	UTP18	UTP18 small subunit processome component	protein_coding	NP_057085.2;XP_006721993.2;XP_011523172.1	24274	612816	.	.	17	-0.185799	2.74061	9.05954	0.00306738	0.0714477
107986073	XR_001740634	LOC107986073	uncharacterized LOC107986073	lncRNA	.	.	.	.	.	3	-0.402263	0.585835	9.05046	0.00308177	0.0715984
100129405	NR_024117	MSTO2P	misato family member 2, pseudogene	transcribed_pseudogene	.	26329	.	.	.	1	-0.311213	1.1621	9.03505	0.00310634	0.0720361
1856	NM_004422,XM_005256502,XR_001752441,XR_001752442,XR_001752443	DVL2	dishevelled segment polarity protein 2	protein_coding	NP_004413.1;XP_005256559.1	3086	602151	.	.	17	-0.156973	3.4484	9.02805	0.00311756	0.0721194
81567	NM_001145549,NM_030810	TXNDC5	thioredoxin domain containing 5	protein_coding	NP_001139021.1;NP_110437.2	21073	616412	.	.	6	-0.264559	4.34678	9.03284	0.00312141	0.0721194
2533	NM_001243093,NM_001349333,NM_001465,NM_018594,NM_199335,XM_006714464,XM_006714466,XM_011514008,XM_011514009,XM_011514010,XM_011514011,XM_011514012,XM_011514013	FYB1	FYN binding protein 1	protein_coding	NP_001230022.1;NP_001336262.1;NP_001456.3;NP_061064.2;NP_955367.1;XP_006714527.1;XP_006714529.1;XP_011512310.1;XP_011512311.1;XP_011512312.1;XP_011512313.1;XP_011512314.1;XP_011512315.1	4036	602731	.	.	5	0.177288	5.98781	9.01968	0.00313105	0.0722094
23404	NM_001282708,NM_001282709,NM_014285,NR_104230,XM_005272176,XM_006717023,XM_017014558,XR_001746262	EXOSC2	exosome component 2	protein_coding	NP_001269637.1;NP_001269638.1;NP_055100.2;XP_005272233.1;XP_006717086.1;XP_016870047.1	17097	602238	.	.	9	-0.185204	2.47464	9.00852	0.00314912	0.0723616
79675	NM_001281476,NM_001322046,NM_001322048,NM_001322049,NM_024622,NR_104020,XM_006712750,XM_006712751,XM_017004911,XM_017004912	FASTKD1	FAST kinase domains 1	protein_coding	NP_001268405.1;NP_001308975.1;NP_001308977.1;NP_001308978.1;NP_078898.3;XP_006712813.1;XP_006712814.1;XP_016860400.1;XP_016860401.1	26150	617529	.	.	2	-0.41261	1.23417	9.00868	0.00314916	0.0723616
22982	NM_014974,XM_005252426,XM_005252427,XM_005252428,XM_005252430,XM_011519428,XM_011519429,XM_011519430,XM_011519431,XM_011519432,XM_011519433,XM_017015977	DIP2C	disco interacting protein 2 homolog C	protein_coding	NP_055789.1;XP_005252483.1;XP_005252484.1;XP_005252485.1;XP_005252487.2;XP_011517730.1;XP_011517731.1;XP_011517732.1;XP_011517733.1;XP_011517734.1;XP_011517735.1;XP_016871466.1	29150	611380	.	.	10	-0.516851	-0.327264	8.99908	0.00316449	0.0725262
51439	NM_016255	FAM8A1	family with sequence similarity 8 member A1	protein_coding	NP_057339.1	16372	618409	.	.	6	0.238904	4.08608	8.99552	0.00317363	0.0725262
100529239	NM_001202470	RPS10-NUDT3	RPS10-NUDT3 readthrough	protein_coding	NP_001189399.1	49181	.	.	.	6	0.601834	0.785164	9.00154	0.00317317	0.0725262
57099	NM_020371,XM_011521818,XM_011521819,XM_011521820,XM_024449999,XR_001751364,XR_002957666,XR_002957667	AVEN	apoptosis and caspase activation inhibitor	protein_coding	NP_065104.1;XP_011520120.1;XP_011520121.1;XP_011520122.1;XP_024305767.1	13509	605265	.	.	15	-0.289788	1.42122	8.97334	0.00320679	0.0731508
4635	NM_001002841,NM_002476,XM_005257391,XM_011524839,XM_017024683,XM_024450766	MYL4	myosin light chain 4	protein_coding	NP_001002841.1;NP_002467.1;XP_005257448.1;XP_011523141.2;XP_016880172.1;XP_024306534.1	7585	160770	.	.	17	0.394428	4.4593	8.97029	0.00324076	0.0736997
11025	NM_001081450,NM_001320960,NM_006864,NR_135493,NR_135494,NR_135495,NR_135496,XM_011526381,XM_011526382,XM_017026218,XM_017026219,XM_017026220,XM_017026221,XM_017026222,XM_017026223,XM_024451332,XR_001753596	LILRB3	leukocyte immunoglobulin like receptor B3	protein_coding	NP_001074919.2;NP_001307889.1;NP_006855.3;XP_011524683.1;XP_011524684.1;XP_016881707.1;XP_016881708.1;XP_016881709.1;XP_016881710.1;XP_016881711.1;XP_016881712.1;XP_024307100.1	6607	604820	.	.	19	0.258291	7.44863	8.95418	0.00324257	0.0736997
374969	NM_199342,XM_017001226	SVBP	small vasohibin binding protein	protein_coding	NP_955374.1;XP_016856715.1	29204	617853	.	.	1	0.216327	2.23702	8.94706	0.00325057	0.0737024
107984974	NM_001350575,NM_001350578,NM_001350579,XM_024450542,XM_024450543,XM_024450544,XM_024450545,XM_024450546,XM_024450547,XR_002957953,XR_002957954,XR_002957955,XR_002957956,XR_002957957,XR_002957958	LOC107984974	uncharacterized LOC107984974	protein_coding	NP_001337504.1;NP_001337507.1;NP_001337508.1;XP_024306310.1;XP_024306311.1;XP_024306312.1;XP_024306313.1;XP_024306314.1;XP_024306315.1	.	.	.	.	17	-0.40455	-0.0657518	8.94476	0.00325442	0.0737024
3164	NM_001202233,NM_001202234,NM_002135,NM_173157,XM_005268822,XM_005268824,XM_006719363,XM_006719364,XM_017019247,XM_017019248,XM_017019249	NR4A1	nuclear receptor subfamily 4 group A member 1	protein_coding	NP_001189162.1;NP_001189163.1;NP_002126.2;NP_775180.1;XP_005268879.1;XP_005268881.1;XP_006719426.1;XP_006719427.1;XP_016874736.1;XP_016874737.1;XP_016874738.1	7980	139139	.	.	12	-0.344473	1.73284	8.9181	0.00329994	0.0743313
8833	NM_003875,XM_011513263,XM_017007422	GMPS	guanine monophosphate synthase	protein_coding	NP_003866.1;XP_011511565.1;XP_016862911.1	4378	600358	.	.	3	-0.154416	2.94165	8.91896	0.00329807	0.0743313
91351	NM_001012967,NM_001291510,NM_001345927,NM_001378069,NM_001378070,NM_001378071,NM_001378072,XM_005263341,XM_005263343,XM_005263345,XM_006714408,XM_011532402,XM_011532403,XM_011532404,XM_011532405,XM_011532406,XM_011532409,XM_017008829,XM_017008830,XM_017008831,XR_938792	DDX60L	DExD/H-box 60 like	protein_coding	NP_001012985.2;NP_001278439.1;NP_001332856.1;NP_001364998.1;NP_001364999.1;NP_001365000.1;NP_001365001.1;XP_005263398.2;XP_005263400.2;XP_005263402.2;XP_006714471.1;XP_011530704.1;XP_011530705.1;XP_011530706.1;XP_011530707.1;XP_011530708.1;XP_011530711.1;XP_016864318.1;XP_016864319.1;XP_016864320.1	26429	616725	.	.	4	0.30461	4.33577	8.93084	0.00329611	0.0743313
3112	NM_002120	HLA-DOB	major histocompatibility complex, class II, DO beta	protein_coding	NP_002111.1	4937	600629	.	.	6	-0.290846	3.31273	8.91162	0.00332151	0.0744194
8629	NM_001077527,NM_001279352,NM_003724,XM_006716677,XM_006716678,XM_011517354,XM_011517355	JRK	Jrk helix-turn-helix protein	protein_coding	NP_001070995.2;NP_001266281.1;NP_003715.3;XP_006716740.1;XP_006716741.1;XP_011515656.1;XP_011515657.1	6199	603210	.	.	8	-0.168607	3.56506	8.90818	0.00331648	0.0744194
96597	NR_147084	TBC1D27P	TBC1 domain family member 27, pseudogene	transcribed_pseudogene	.	28104	.	.	.	17	-0.48203	1.11197	8.90987	0.00332161	0.0744194
4783	NM_001289999,NM_001290000,NM_005384,XM_017014743,XM_017014744	NFIL3	nuclear factor, interleukin 3 regulated	protein_coding	NP_001276928.1;NP_001276929.1;NP_005375.2;XP_016870232.1;XP_016870233.1	7787	605327	.	.	9	0.235411	4.07827	8.89653	0.00333983	0.0746945
100133161	NR_028326,NR_146389	LINC01001	long intergenic non-protein coding RNA 1001	lncRNA	.	38540	.	.	.	11	0.277227	6.34693	8.89763	0.00334838	0.0747528
5192	NM_001374425,NM_001374426,NM_001374427,NM_002617,NM_153818,NR_164636,XM_011541576,XR_946666	PEX10	peroxisomal biogenesis factor 10	protein_coding	NP_001361354.1;NP_001361355.1;NP_001361356.1;NP_002608.1;NP_722540.1;XP_011539878.1	8851	602859	.	.	1	-0.199722	2.01228	8.88321	0.00335954	0.0748688
7185	NM_001190945,NM_001190947,NM_005658	TRAF1	TNF receptor associated factor 1	protein_coding	NP_001177874.1;NP_001177876.1;NP_005649.1	12031	601711	.	.	9	-0.174428	5.02191	8.87684	0.00337061	0.0749826
9732	NM_001363540,NM_014705,XM_006716189,XM_017012819,XM_017012820,XM_017012821,XM_017012822,XM_017012823,XM_017012824,XM_017012825,XM_024447006	DOCK4	dedicator of cytokinesis 4	protein_coding	NP_001350469.1;NP_055520.3;XP_006716252.1;XP_016868308.1;XP_016868309.1;XP_016868310.1;XP_016868311.1;XP_016868312.1;XP_016868313.1;XP_016868314.1;XP_024302774.1	19192	607679	.	.	7	0.50398	0.838608	8.87486	0.00337668	0.074985
26289	NM_012093,NM_174858,XM_005270739,XM_006710572,XM_017001008,XM_017001009,XM_017001010,XM_017001011,XM_017001012	AK5	adenylate kinase 5	protein_coding	NP_036225.2;NP_777283.1;XP_005270796.1;XP_006710635.1;XP_016856497.1;XP_016856498.1;XP_016856499.1;XP_016856500.1;XP_016856501.1	365	608009	.	.	1	-0.409679	0.833327	8.86951	0.0033834	0.0750017
105369154	NR_123722	PKD1P6-NPIPP1	PKD1P6-NPIPP1 readthrough	transcribed_pseudogene	.	.	.	.	.	16	-0.295126	2.0903	8.8655	0.00339041	0.0750248
1743	NM_001244883,NM_001933,NR_033814,NR_045209,XR_001750184	DLST	dihydrolipoamide S-succinyltransferase	protein_coding	NP_001231812.1;NP_001924.2	2911	126063	.	.	14	-0.105413	4.71334	8.8569	0.00340551	0.0750725
3495	id-IGHD	IGHD	immunoglobulin heavy constant delta	C_region	.	5480	147170	.	IGHD	14	-0.40659	4.70279	8.87166	0.00341085	0.0750725
7168	NM_000366,NM_001018004,NM_001018005,NM_001018006,NM_001018007,NM_001018008,NM_001018020,NM_001301244,NM_001301289,NM_001330344,NM_001330346,NM_001330351,NM_001365776,NM_001365777,NM_001365778,NM_001365779,NM_001365780,NM_001365781,NM_001365782,XM_005254639,XM_005254646,XM_005254650,XM_006720667,XM_017022534,XM_017022535,XM_017022536,XM_017022537,XM_017022538,XM_017022539,XM_017022540,XM_024450040…	TPM1	tropomyosin 1	protein_coding	NP_000357.3;NP_001018004.1;NP_001018005.1;NP_001018006.1;NP_001018007.1;NP_001018008.1;NP_001018020.1;NP_001288173.1;NP_001288218.1;NP_001317273.1;NP_001317275.1;NP_001317280.1;NP_001352705.1;NP_001352706.1;NP_001352707.1;NP_001352708.1;NP_001352709.1;NP_001352710.1;NP_001352711.1;XP_005254696.3;XP_005254703.1;XP_005254707.1;XP_006720730.3;XP_016878023.2;XP_016878024.1;XP_016878025.2;XP_016878026…	12010	191010	.	.	15	0.22349	2.46786	8.85594	0.00340721	0.0750725
643802	NM_001347693,XM_017023560,XM_024450389	LOC643802	u3 small nucleolar ribonucleoprotein protein MPP10-like	protein_coding	NP_001334622.1;XP_016879049.1;XP_024306157.1	.	.	.	.	16	0.352532	2.87029	8.85889	0.00341646	0.0750725
4170	NM_001197320,NM_021960,NM_182763	MCL1	MCL1 apoptosis regulator, BCL2 family member	protein_coding	NP_001184249.1;NP_068779.1;NP_877495.1	6943	159552	.	.	1	0.170392	8.21672	8.82573	0.00346084	0.0755197
8743	NM_001190942,NM_001190943,NM_003810,NR_033994	TNFSF10	TNF superfamily member 10	protein_coding	NP_001177871.1;NP_001177872.1;NP_003801.1	11925	603598	.	.	3	0.240892	5.56324	8.83133	0.0034595	0.0755197
23264	NM_017590,XM_011530016,XM_024452182	ZC3H7B	zinc finger CCCH-type containing 7B	protein_coding	NP_060060.3;XP_011528318.1;XP_024307950.1	30869	618206	.	.	22	-0.16239	3.88969	8.82615	0.00346009	0.0755197
378108	NM_001317815,NM_198853,XM_011516187,XM_011516189,XM_011516190,XM_017012197,XR_001744731,XR_001744732,XR_001744733,XR_001744734,XR_001744735,XR_001744736,XR_001744737,XR_001744739,XR_001744740,XR_001744741,XR_001744742,XR_001744744,XR_001744745,XR_001744749,XR_001744750,XR_001744751,XR_002956438,XR_002956439,XR_002956440,XR_002956441,XR_002956442,XR_002956443,XR_002956444,XR_002956445,XR_002956446…	TRIM74	tripartite motif containing 74	protein_coding	NP_001304744.1;NP_942150.1;XP_011514489.1;XP_011514491.1;XP_011514492.1;XP_016867686.1	17453	612550	.	.	7	-0.159368	4.72782	8.82888	0.00345521	0.0755197
9328	NM_001122823,NM_001286709,NM_012087,XM_017015315,XM_017015316,XR_002956826,XR_002956827	GTF3C5	general transcription factor IIIC subunit 5	protein_coding	NP_001116295.1;NP_001273638.1;NP_036219.2;XP_016870804.1;XP_016870805.1	4668	604890	.	.	9	-0.131462	4.7653	8.80525	0.00349769	0.0759618
9791	NM_001290225,NM_014754	PTDSS1	phosphatidylserine synthase 1	protein_coding	NP_001277154.1;NP_055569.1	9587	612792	.	.	8	-0.115717	4.80863	8.79454	0.00351712	0.0759618
51154	NM_016183,XM_006710675	MRTO4	MRT4 homolog, ribosome maturation factor	protein_coding	NP_057267.2;XP_006710738.1	18477	.	.	.	1	-0.177363	2.57809	8.80569	0.00349689	0.0759618
51304	NM_001135179,NM_001330761,NM_001349376,NM_001349377,NM_001349378,NM_001349379,NM_001349380,NM_001349381,NM_016598,NR_146161,NR_146162,NR_146163,XM_017006561,XM_017006562,XM_017006565,XM_017006568,XM_017006570,XM_024453555,XM_024453556,XM_024453557,XM_024453558,XM_024453559	ZDHHC3	zinc finger DHHC-type palmitoyltransferase 3	protein_coding	NP_001128651.1;NP_001317690.1;NP_001336305.1;NP_001336306.1;NP_001336307.1;NP_001336308.1;NP_001336309.1;NP_001336310.1;NP_057682.1;XP_016862050.1;XP_016862051.1;XP_016862054.1;XP_016862057.1;XP_016862059.1;XP_024309323.1;XP_024309324.1;XP_024309325.1;XP_024309326.1;XP_024309327.1	18470	617150	.	.	3	0.133162	4.85827	8.7944	0.00351737	0.0759618
54977	NM_001354798,NM_017875,XM_006713214,XM_011533869,XM_024453611	SLC25A38	solute carrier family 25 member 38	protein_coding	NP_001341727.1;NP_060345.2;XP_006713277.1;XP_011532171.1;XP_024309379.1	26054	610819	.	.	3	-0.17843	3.97769	8.80313	0.00350152	0.0759618
55024	NM_001083907,NM_001127507,NM_017935,XM_017008337	BANK1	B cell scaffold protein with ankyrin repeats 1	protein_coding	NP_001077376.3;NP_001120979.2;NP_060405.5;XP_016863826.1	18233	610292	.	.	4	-0.311939	2.49916	8.80198	0.00350694	0.0759618
54502	NM_001098634,NM_001371113,NM_001371114,NM_019027,XM_005248103,XM_005248108,XM_005248109,XM_011513707,XM_011513708,XM_017008304,XM_017008306,XM_017008307,XM_017008308,XM_017008309,XM_017008310,XM_024454098	RBM47	RNA binding motif protein 47	protein_coding	NP_001092104.1;NP_001358042.1;NP_001358043.1;NP_061900.2;XP_005248160.1;XP_005248165.1;XP_005248166.1;XP_011512009.1;XP_011512010.1;XP_016863793.1;XP_016863795.1;XP_016863796.1;XP_016863797.1;XP_016863798.1;XP_016863799.1;XP_024309866.1	30358	.	.	.	4	0.244541	3.94448	8.79347	0.00352379	0.07597
6097	NM_001001523,NM_005060,XM_006711484	RORC	RAR related orphan receptor C	protein_coding	NP_001001523.1;NP_005051.2;XP_006711547.2	10260	602943	.	.	1	-0.392844	1.51259	8.77741	0.00355191	0.0762688
7096	NM_003263,XM_005262662,XM_011513742,XM_011513745,XM_017008571,XM_017008572,XM_024454196,XM_024454197,XM_024454198,XM_024454199,XR_925163,XR_925165	TLR1	toll like receptor 1	protein_coding	NP_003254.2;XP_005262719.1;XP_011512044.1;XP_011512047.1;XP_016864060.1;XP_016864061.1;XP_024309964.1;XP_024309965.1;XP_024309966.1;XP_024309967.1	11847	601194	.	.	4	0.205462	5.08436	8.77366	0.00355585	0.0762688
202781	NR_028090	PAXIP1-AS1	PAXIP1 antisense RNA 1 (head to head)	lncRNA	.	27328	.	.	.	7	-0.285674	0.813862	8.77555	0.00355184	0.0762688
257397	NM_152787,XM_005274483,XM_005274484,XM_011545488,XM_017029399,XM_017029400,XM_017029401,XM_017029402,XR_001755682,XR_430492,XR_950433,XR_950434,XR_950435	TAB3	TGF-beta activated kinase 1 (MAP3K7) binding protein 3	protein_coding	NP_690000.3;XP_005274540.2;XP_005274541.2;XP_011543790.1;XP_016884888.1;XP_016884889.1;XP_016884890.1;XP_016884891.1	30681	300480	.	.	X	0.299185	2.04283	8.76616	0.00356914	0.0764234
115727	NM_001146202,NM_001146203,NM_001146204,NM_001146205,NM_001146206,NM_001146207,NM_170604,XR_935732	RASGRP4	RAS guanyl releasing protein 4	protein_coding	NP_001139674.1;NP_001139675.1;NP_001139676.1;NP_001139677.1;NP_001139678.1;NP_001139679.1;NP_733749.1	18958	607320	.	.	19	0.215814	7.02841	8.75758	0.00358503	0.076633
10435	NM_006779	CDC42EP2	CDC42 effector protein 2	protein_coding	NP_006770.1	16263	606132	.	.	11	0.270371	5.21398	8.76043	0.00359589	0.0767161
29802	NM_013378	VPREB3	V-set pre-B cell surrogate light chain 3	protein_coding	NP_037510.1	12710	605017	.	VPREB3	22	-0.386479	2.30018	8.75622	0.00360309	0.0767161
118429	NM_001145794,NM_001286780,NM_001286781,NM_058172,XM_011531587	ANTXR2	ANTXR cell adhesion molecule 2	protein_coding	NP_001139266.1;NP_001273709.1;NP_001273710.1;NP_477520.2;XP_011529889.1	21732	608041	.	.	4	0.176067	4.60846	8.74566	0.00360723	0.0767161
22909	NM_001146094,NM_001146095,NM_001146096,NM_014967,XM_005254232,XM_005254234,XM_005254235,XM_011521370,XM_011521371,XM_011521372,XM_017022012,XM_017022013,XM_024449874,XR_001751149,XR_001751151	FAN1	FANCD2 and FANCI associated nuclease 1	protein_coding	NP_001139566.1;NP_001139567.1;NP_001139568.1;NP_055782.3;XP_005254289.1;XP_005254291.1;XP_005254292.1;XP_011519672.1;XP_011519673.1;XP_011519674.1;XP_016877501.1;XP_016877502.1;XP_024305642.1	29170	613534	.	.	15	-0.236231	2.5149	8.7411	0.00361574	0.0767673
254065	NM_153252,XM_005262113,XM_017029384,XM_017029385,XR_430519	BRWD3	bromodomain and WD repeat domain containing 3	protein_coding	NP_694984.5;XP_005262170.1;XP_016884873.1;XP_016884874.1	17342	300553	.	.	X	0.212267	2.9152	8.73773	0.00362206	0.0767718
8554	NM_001320687,NM_016166,XM_011522126,XM_011522127,XM_017022688,XM_017022689,XM_017022690,XM_017022691,XM_024450094	PIAS1	protein inhibitor of activated STAT 1	protein_coding	NP_001307616.1;NP_057250.1;XP_011520428.1;XP_011520429.1;XP_016878177.1;XP_016878178.1;XP_016878179.1;XP_016878180.1;XP_024305862.1	2752	603566	.	.	15	0.147755	4.49048	8.73425	0.00362859	0.0767807
1608	NM_001080744,NM_001080745,NM_001346	DGKG	diacylglycerol kinase gamma	protein_coding	NP_001074213.1;NP_001074214.1;NP_001337.2	2853	601854	.	.	3	0.231844	1.57887	8.6988	0.00369583	0.0771642
1622	NM_001079862,NM_001079863,NM_001178017,NM_001178041,NM_001178042,NM_001178043,NM_001282633,NM_001282634,NM_001282635,NM_001282636,NM_001352432,NM_020548	DBI	diazepam binding inhibitor, acyl-CoA binding protein	protein_coding	NP_001073331.1;NP_001073332.1;NP_001171488.1;NP_001171512.1;NP_001171513.1;NP_001171514.1;NP_001269562.1;NP_001269563.1;NP_001269564.1;NP_001269565.1;NP_001339361.1;NP_065438.1	2690	125950	.	.	2	0.282137	2.96762	8.71649	0.00366554	0.0771642
8778	NM_003830,XM_011527438,XM_017027419	SIGLEC5	sialic acid binding Ig like lectin 5	protein_coding	NP_003821.1;XP_011525740.1;XP_016882908.1	10874	604200	.	.	19	0.276145	6.56238	8.70703	0.00369432	0.0771642
22883	NM_001009566,NM_001302883,NM_014944	CLSTN1	calsyntenin 1	protein_coding	NP_001009566.1;NP_001289812.1;NP_055759.3	17447	611321	.	.	1	-0.152902	5.16089	8.71032	0.00367384	0.0771642
25813	NM_015380	SAMM50	SAMM50 sorting and assembly machinery component	protein_coding	NP_056195.3	24276	612058	.	.	22	-0.160954	3.71206	8.71983	0.00365578	0.0771642
162466	NM_001143804,NM_178500,XM_017024271	PHOSPHO1	phosphoethanolamine/phosphocholine phosphatase 1	protein_coding	NP_001137276.1;NP_848595.1;XP_016879760.1	16815	.	.	.	17	0.251692	7.73175	8.70339	0.00369009	0.0771642
255394	NM_001286262,NM_152772,XM_005268767,XM_005268768,XM_011538129,XM_011538130,XM_011538131,XM_011538132,XM_017019127,XM_017019129,XM_017019130,XM_017019131,XM_017019132,XM_017019133	TCP11L2	t-complex 11 like 2	protein_coding	NP_001273191.1;NP_689985.1;XP_005268824.1;XP_005268825.1;XP_011536431.1;XP_011536432.1;XP_011536433.1;XP_011536434.1;XP_016874616.1;XP_016874618.1;XP_016874619.1;XP_016874620.1;XP_016874621.1;XP_016874622.1	28627	.	.	.	12	0.319857	3.16661	8.72332	0.00366199	0.0771642
284958	NM_001350494,XM_011512262,XM_011512265,XM_017005474,XM_017005475,XM_017005476,XM_017005477,XM_017005478,XM_024452799,XM_024452800,XM_024452801,XM_024452802,XM_024452803,XM_024452804,XM_024452805,XM_024452806,XM_024452807,XM_024452808,XM_024452809,XM_024452810,XR_001739644,XR_002959267,XR_002959268,XR_002959269,XR_002959270,XR_002959271,XR_002959272,XR_002959273,XR_002959274,XR_002959275,XR_002959…	NT5DC4	5'-nucleotidase domain containing 4	protein_coding	NP_001337423.1;XP_011510564.1;XP_011510567.1;XP_016860963.1;XP_016860964.1;XP_016860965.1;XP_016860966.1;XP_016860967.1;XP_024308567.1;XP_024308568.1;XP_024308569.1;XP_024308570.1;XP_024308571.1;XP_024308572.1;XP_024308573.1;XP_024308574.1;XP_024308575.1;XP_024308576.1;XP_024308577.1;XP_024308578.1	27678	.	.	.	2	0.443475	0.125554	8.70421	0.00368548	0.0771642
81027	NM_030773,XM_017028085	TUBB1	tubulin beta 1 class VI	protein_coding	NP_110400.1;XP_016883574.1	16257	612901	.	.	20	0.279589	5.17636	8.69673	0.003718	0.0773771
347344	NM_001378152,NM_001378153,NM_001378154,NM_001378155,NM_007137,NR_165431,XM_011543899,XM_011543900,XM_017029487	ZNF81	zinc finger protein 81	protein_coding	NP_001365081.1;NP_001365082.1;NP_001365083.1;NP_001365084.1;NP_009068.2;XP_011542201.1;XP_011542202.1;XP_016884976.1	13156	314998	.	.	X	0.448216	1.38422	8.69028	0.00371834	0.0773771
84190	NM_001319675,NM_001347934,NM_032230,NR_144940,NR_144941,NR_144942,NR_144943,XM_005269186,XM_011538827,XM_011538828,XM_011538829,XM_017020021,XR_001748891,XR_001748893,XR_001748894,XR_001748895,XR_001748897,XR_001748898,XR_944768	METTL25	methyltransferase like 25	protein_coding	NP_001306604.1;NP_001334863.1;NP_115606.2;XP_005269243.2;XP_011537129.1;XP_011537130.1;XP_011537131.1;XP_016875510.1	26228	.	.	.	12	-0.339898	0.586903	8.67759	0.00373666	0.0775018
107985544	NR_146603	LOC107985544	uncharacterized LOC107985544	lncRNA	.	.	.	.	.	22	-0.265398	1.39729	8.67777	0.00373631	0.0775018
27340	NM_014503	UTP20	UTP20 small subunit processome component	protein_coding	NP_055318.2	17897	612822	.	.	12	-0.279422	1.18784	8.67239	0.00374675	0.0775831
23338	NM_001289984,NM_001289985,NM_001308143,NM_015288,XM_005271945,XM_005271946,XM_005271948,XM_011543291,XM_017009282,XM_024446007	JADE2	jade family PHD finger 2	protein_coding	NP_001276913.1;NP_001276914.1;NP_001295072.1;NP_056103.4;XP_005272002.1;XP_005272003.1;XP_005272005.1;XP_011541593.1;XP_016864771.1;XP_024301775.1	22984	610515	.	.	5	-0.133077	5.08892	8.66337	0.00376431	0.0778184
1939	NM_001201478,NM_006893,XM_005277509,XM_006711196,XM_011509257,XM_011509258,XM_017000530,XM_017000531,XM_017000532,XR_001737023,XR_921751	EIF2D	eukaryotic translation initiation factor 2D	protein_coding	NP_001188407.1;NP_008824.2;XP_005277566.1;XP_006711259.1;XP_011507559.1;XP_011507560.1;XP_016856019.1;XP_016856020.1;XP_016856021.1	6583	613709	.	.	1	-0.152232	3.34126	8.65144	0.00378767	0.0781252
57647	NM_032656,XM_005253590,XM_011538598,XM_011538600,XR_001748819,XR_001748820	DHX37	DEAH-box helicase 37	protein_coding	NP_116045.2;XP_005253647.1;XP_011536900.1;XP_011536902.1	17210	617362	.	.	12	-0.174485	3.26587	8.64945	0.00379158	0.0781252
3660	NM_002199,XM_024454034,XM_024454035,XM_024454036,XM_024454037,XM_024454038,XM_024454039	IRF2	interferon regulatory factor 2	protein_coding	NP_002190.2;XP_024309802.1;XP_024309803.1;XP_024309804.1;XP_024309805.1;XP_024309806.1;XP_024309807.1	6117	147576	.	.	4	0.151645	5.16141	8.61246	0.003865	0.0793745
4597	NM_002461,XM_011523086,XM_011523087,XM_011523088,XM_011523089	MVD	mevalonate diphosphate decarboxylase	protein_coding	NP_002452.1;XP_011521388.1;XP_011521389.1;XP_011521390.1;XP_011521391.1	7529	603236	.	.	16	-0.190921	3.78014	8.6094	0.00387116	0.0793745
5164	NM_001199898,NM_001199899,NM_001199900,NM_002611	PDK2	pyruvate dehydrogenase kinase 2	protein_coding	NP_001186827.1;NP_001186828.1;NP_001186829.1;NP_002602.2	8810	602525	.	.	17	-0.191846	3.43698	8.61236	0.00386521	0.0793745
959	NM_000074	CD40LG	CD40 ligand	protein_coding	NP_000065.1	11935	300386	.	.	X	-0.230759	3.07625	8.60362	0.00388278	0.0794832
55529	NM_018710,XM_011517152	PIP4P2	phosphatidylinositol-4,5-bisphosphate 4-phosphatase 2	protein_coding	NP_061180.1;XP_011515454.1	25452	609864	.	.	8	0.23735	3.10573	8.59437	0.00390145	0.0797354
8826	NM_003870,XR_001751409	IQGAP1	IQ motif containing GTPase activating protein 1	protein_coding	NP_003861.1	6110	603379	.	.	15	0.167606	6.77272	8.5876	0.00391519	0.0798864
4898	NM_001101662,NM_001242361,NM_002525	NRDC	nardilysin convertase	protein_coding	NP_001095132.1;NP_001229290.1;NP_002516.2	7995	602651	.	.	1	0.156162	6.20037	8.5685	0.00395419	0.0800719
64386	NM_022468,XM_011522604,XM_011522605,XM_017023561,XM_024450390,XM_024450391	MMP25	matrix metallopeptidase 25	protein_coding	NP_071913.1;XP_011520906.1;XP_011520907.1;XP_016879050.1;XP_024306158.1;XP_024306159.1	14246	608482	.	.	16	0.281961	8.86413	8.58036	0.00393425	0.0800719
85450	NM_001272012,NM_001272013,NM_033397,XM_005270257	ITPRIP	inositol 1,4,5-trisphosphate receptor interacting protein	protein_coding	NP_001258941.1;NP_001258942.1;NP_203755.1;XP_005270314.1	29370	.	.	.	10	0.172291	5.87787	8.56755	0.00395613	0.0800719
284996	NM_173647,XM_005263920,XM_005263921,XM_011510990,XM_024452811,XR_001738712,XR_001738713,XR_001738714,XR_244888,XR_922908,XR_922909	RNF149	ring finger protein 149	protein_coding	NP_775918.2;XP_005263977.1;XP_005263978.1;XP_011509292.1;XP_024308579.1	23137	.	.	.	2	0.198312	7.09126	8.56938	0.00395238	0.0800719
100506714	NR_038956,NR_038957	NUP50-DT	NUP50 divergent transcript	lncRNA	.	50502	.	.	.	22	0.213197	2.64636	8.57586	0.00393912	0.0800719
25956	NM_015490	SEC31B	SEC31 homolog B, COPII coat complex component	protein_coding	NP_056305.1	23197	610258	.	.	10	-0.16958	4.03167	8.55767	0.00397648	0.0803542
3753	NM_000219,NM_001127668,NM_001127669,NM_001127670,NM_001270402,NM_001270403,NM_001270404,NM_001270405	KCNE1	potassium voltage-gated channel subfamily E regulatory subunit 1	protein_coding	NP_000210.2;NP_001121140.1;NP_001121141.1;NP_001121142.1;NP_001257331.1;NP_001257332.1;NP_001257333.1;NP_001257334.1	6240	176261	.	.	21	0.465477	-0.0576265	8.54452	0.00400372	0.0806087
10575	NM_001256721,NM_006430	CCT4	chaperonin containing TCP1 subunit 4	protein_coding	NP_001243650.1;NP_006421.2	1617	605142	.	.	2	-0.169445	4.60314	8.54232	0.00400831	0.0806087
201799	NM_152680,XM_011531716,XR_001741158	TMEM154	transmembrane protein 154	protein_coding	NP_689893.1;XP_011530018.1	26489	.	.	.	4	0.203463	5.84802	8.54323	0.00400667	0.0806087
9688	NM_001242795,NM_001242796,NM_014669,XM_005256263	NUP93	nucleoporin 93	protein_coding	NP_001229724.1;NP_001229725.1;NP_055484.3;XP_005256320.1	28958	614351	.	.	16	-0.17345	3.57908	8.52662	0.00404112	0.080916
81890	NM_031209	QTRT1	queuine tRNA-ribosyltransferase catalytic subunit 1	protein_coding	NP_112486.1	23797	609615	.	.	19	-0.193748	2.98354	8.52577	0.00404291	0.080916
149041	NM_001300850,NM_001300851,NM_001300852,NM_172071,XM_005244921,XM_011509231	RC3H1	ring finger and CCCH-type domains 1	protein_coding	NP_001287779.1;NP_001287780.1;NP_001287781.1;NP_742068.1;XP_005244978.1;XP_011507533.1	29434	609424	.	.	1	0.200339	3.8889	8.52892	0.0040363	0.080916
3712	NM_001159508,NM_001354597,NM_001354598,NM_001354599,NM_001354600,NM_001354601,NM_002225,NR_148925,XM_006720495,XM_017022149,XM_017022150,XM_017022153,XM_017022154,XM_017022155,XM_017022157,XM_017022158,XR_001751263,XR_001751264	IVD	isovaleryl-CoA dehydrogenase	protein_coding	NP_001152980.2;NP_001341526.1;NP_001341527.2;NP_001341528.2;NP_001341529.2;NP_001341530.2;NP_002216.3;XP_006720558.1;XP_016877638.1;XP_016877639.1;XP_016877642.1;XP_016877643.1;XP_016877644.1;XP_016877646.1;XP_016877647.1	6186	607036	.	.	15	-0.146173	3.9834	8.52245	0.00404988	0.0809269
11238	NM_007220	CA5B	carbonic anhydrase 5B	protein_coding	NP_009151.1	1378	300230	.	.	X	-0.292092	2.51398	8.51537	0.00406673	0.0811344
4927	NM_001320653,NM_002532,XM_011523893,XM_017024694	NUP88	nucleoporin 88	protein_coding	NP_001307582.1;NP_002523.2;XP_011522195.1;XP_016880183.1	8067	602552	.	.	17	-0.195521	2.93689	8.50304	0.00409093	0.0814242
9862	NM_001079518,NM_001267797,NM_001330211,NM_014815,NR_052017	MED24	mediator complex subunit 24	protein_coding	NP_001072986.1;NP_001254726.1;NP_001317140.1;NP_055630.2	22963	607000	.	.	17	-0.145008	4.33181	8.5015	0.00409421	0.0814242
801	NM_001363669,NM_001363670,NM_006888	CALM1	calmodulin 1	protein_coding	NP_001350598.1;NP_001350599.1;NP_008819.1	1442	114180	.	.	14	-0.114489	6.74599	8.43282	0.00424304	0.0815899
838	NM_001136109,NM_001136110,NM_001136112,NM_004347,NR_024239,NR_036562,XM_011543021	CASP5	caspase 5	protein_coding	NP_001129581.1;NP_001129582.1;NP_001129584.1;NP_004338.3;XP_011541323.1	1506	602665	.	.	11	0.44842	0.659926	8.43544	0.00423726	0.0815899
2592	NM_000155,NM_001258332	GALT	galactose-1-phosphate uridylyltransferase	protein_coding	NP_000146.2;NP_001245261.1	4135	606999	.	.	9	-0.156283	3.87776	8.47835	0.00414377	0.0815899
3003	NM_002104	GZMK	granzyme K	protein_coding	NP_002095.1	4711	600784	.	.	5	-0.320783	3.95863	8.46999	0.00418733	0.0815899
6515	NM_006931	SLC2A3	solute carrier family 2 member 3	protein_coding	NP_008862.1	11007	138170	.	.	12	0.217667	6.56485	8.43289	0.00424507	0.0815899
7305	NM_001173514,NM_001173515,NM_003332,NM_198125,NR_033390	TYROBP	transmembrane immune signaling adaptor TYROBP	protein_coding	NP_001166985.1;NP_001166986.1;NP_003323.1;NP_937758.1	12449	604142	.	.	19	0.203684	8.66408	8.4569	0.00419023	0.0815899
23598	NM_014323,NM_032050,NM_032051,NM_032052	PATZ1	POZ/BTB and AT hook containing zinc finger 1	protein_coding	NP_055138.2;NP_114439.1;NP_114440.1;NP_114441.1	13071	605165	.	.	22	-0.141603	3.76034	8.44445	0.00421746	0.0815899
25777	NM_001199579,NM_001199580,NM_015374,XM_011530104,XM_011530105,XM_017028748,XM_024452203,XM_024452204,XM_024452205,XM_024452206	SUN2	Sad1 and UNC84 domain containing 2	protein_coding	NP_001186508.1;NP_001186509.1;NP_056189.1;XP_011528406.1;XP_011528407.1;XP_016884237.1;XP_024307971.1;XP_024307972.1;XP_024307973.1;XP_024307974.1	14210	613569	.	.	22	-0.128682	7.98981	8.44471	0.00421688	0.0815899
26053	NM_001127231,NM_001127232,NM_015570,XM_005250257,XM_011516010,XM_011516011,XM_011516012,XM_011516013,XM_011516014,XM_011516017,XM_011516018,XM_017011951	AUTS2	activator of transcription and developmental regulator AUTS2	protein_coding	NP_001120703.1;NP_001120704.1;NP_056385.1;XP_005250314.1;XP_011514312.1;XP_011514313.1;XP_011514314.1;XP_011514315.1;XP_011514316.1;XP_011514319.1;XP_011514320.1;XP_016867440.1	14262	607270	.	.	7	-0.338318	1.19533	8.44004	0.00422714	0.0815899
27079	NM_001286407,NM_152260	RPUSD2	RNA pseudouridine synthase domain containing 2	protein_coding	NP_001273336.1;NP_689473.1	24180	.	.	.	15	-0.235406	1.70919	8.4383	0.00423096	0.0815899
54855	NM_017709	TENT5C	terminal nucleotidyltransferase 5C	protein_coding	NP_060179.2	24712	613952	.	.	1	0.453487	5.68481	8.49023	0.00415481	0.0815899
55734	NM_001319146,NM_018197,NM_022088,NM_199426,NM_199427,XM_005260449,XM_006723822,XM_011528900,XM_017027945,XM_017027946,XM_017027947,XM_017027948,XM_017027949	ZFP64	ZFP64 zinc finger protein	protein_coding	NP_001306075.1;NP_060667.2;NP_071371.3;NP_955458.1;NP_955459.2;XP_005260506.1;XP_006723885.1;XP_011527202.1;XP_016883434.1;XP_016883435.1;XP_016883436.1;XP_016883437.1;XP_016883438.1	15940	618111	.	.	20	-0.241759	1.2122	8.44181	0.00422325	0.0815899
79778	NM_182924,XM_011515520,XM_011515522,XM_011515524,XM_024446932,XR_001744875,XR_002956487,XR_926947	MICALL2	MICAL like 2	protein_coding	NP_891554.1;XP_011513822.1;XP_011513824.1;XP_011513826.1;XP_024302700.1	29672	.	.	.	7	0.300731	0.561895	8.43646	0.00423501	0.0815899
80326	NM_025216,XM_011511929,XM_011511930	WNT10A	Wnt family member 10A	protein_coding	NP_079492.2;XP_011510231.1;XP_011510232.1	13829	606268	.	.	2	-0.339184	0.667565	8.46658	0.0041692	0.0815899
81671	NM_001329394,NM_001329395,NM_001329396,NM_001329397,NM_001329398,NM_001329399,NM_001329400,NM_001329401,NM_001329402,NM_030938	VMP1	vacuole membrane protein 1	protein_coding	NP_001316323.1;NP_001316324.1;NP_001316325.1;NP_001316326.1;NP_001316327.1;NP_001316328.1;NP_001316329.1;NP_001316330.1;NP_001316331.1;NP_112200.2	29559	611753	.	.	17	0.207363	6.88505	8.43781	0.00423203	0.0815899
222389	NM_001100912,NM_001369863,NM_001370075,NM_001378149,NM_001378150,NM_001378151,NM_152751,XM_005252402,XM_011519390,XM_011519391,XM_011519392,XM_011519393,XM_011519394,XM_011519395,XM_011519396,XM_011519397,XM_011519398,XM_011519399,XM_011519400,XM_011519401,XM_011519402,XM_011519403,XM_011519404,XM_011519405,XM_011519406,XM_011519407,XM_011519410,XM_011519411,XM_011519412,XM_017015915,XM_024447885…	BEND7	BEN domain containing 7	protein_coding	NP_001094382.1;NP_001356792.1;NP_001357004.2;NP_001365078.1;NP_001365079.1;NP_001365080.1;NP_689964.2;XP_005252459.1;XP_011517692.1;XP_011517693.1;XP_011517694.1;XP_011517695.1;XP_011517696.1;XP_011517697.1;XP_011517698.1;XP_011517699.1;XP_011517700.1;XP_011517701.1;XP_011517702.1;XP_011517703.1;XP_011517704.1;XP_011517705.1;XP_011517706.1;XP_011517707.1;XP_011517708.1;XP_011517709.1;XP_011517712…	23514	.	.	.	10	0.508601	-0.21953	8.45723	0.00418951	0.0815899
339745	NM_001001664,XM_005263655,XM_005263656,XM_005263657	SPOPL	speckle type BTB/POZ protein like	protein_coding	NP_001001664.1;XP_005263712.1;XP_005263713.1;XP_005263714.1	27934	.	.	.	2	0.27275	2.56106	8.43306	0.00424252	0.0815899
552889	NM_001136262	ATXN7L3B	ataxin 7 like 3B	protein_coding	NP_001129734.1	37931	615579	.	.	12	-0.138371	4.41013	8.43177	0.00424535	0.0815899
100132815	NR_103741,NR_103742	IPO5P1	importin 5 pseudogene 1	transcribed_pseudogene	.	49687	.	.	.	19	-0.215996	2.03481	8.45899	0.00418568	0.0815899
101929866	XR_001754620,XR_001754622,XR_001754623,XR_001754624,XR_001754625,XR_001754626,XR_001754627,XR_001754628,XR_936752,XR_936753,XR_936756,XR_936759	LINC02597	long intergenic non-protein coding RNA 2597, transcript variant X3	lncRNA	.	53950	.	.	.	20	0.299285	4.46702	8.4582	0.0042103	0.0815899
107986982	XM_017014159	LOC107986982	MAGE-like protein 2	protein_coding	XP_016869648.1	.	.	.	.	8	0.736673	-0.419011	8.47146	0.00415938	0.0815899
112268260	XM_024451962,XM_024451963,XR_002958503,XR_002958504,XR_002958505,XR_002958506,XR_002958507,XR_002958508,XR_002958509,XR_002958510	LOC112268260	uncharacterized LOC112268260, transcript variant X6	protein_coding	XP_024307730.1;XP_024307731.1	.	.	.	.	1	0.457115	0.579726	8.44885	0.00420781	0.0815899
55553	NM_001145811,NM_001145819,NM_001367872,NM_001367873,NM_017508,NM_033326	SOX6	SRY-box transcription factor 6	protein_coding	NP_001139283.1;NP_001139291.2;NP_001354801.1;NP_001354802.1;NP_059978.2;NP_201583.2	16421	607257	.	.	11	0.639507	-0.338589	8.42849	0.00425261	0.0816046
3091	NM_001243084,NM_001530,NM_181054	HIF1A	hypoxia inducible factor 1 subunit alpha	protein_coding	NP_001230013.1;NP_001521.1;NP_851397.1	4910	603348	.	.	14	0.242785	3.71117	8.42614	0.00426233	0.0816665
8926	NM_005678,NM_022804	SNURF	SNRPN upstream reading frame	protein_coding	NP_005669.2;NP_073715.1	11171	.	.	.	15	-0.969477	1.01222	8.43801	0.00426923	0.0816742
11237	NM_001134337,NM_001134338,NM_001321749,NM_007219,XM_011529145,XM_011529146,XM_011529147,XM_017027620,XM_017027621,XM_017027622	RNF24	ring finger protein 24	protein_coding	NP_001127809.1;NP_001127810.1;NP_001308678.1;NP_009150.1;XP_011527447.1;XP_011527448.1;XP_011527449.1;XP_016883109.1;XP_016883110.1;XP_016883111.1	13779	612489	.	.	20	0.212925	6.52172	8.39971	0.00431752	0.0822576
51279	NM_001297640,NM_001297642,NM_001297643,NM_016546	C1RL	complement C1r subcomponent like	protein_coding	NP_001284569.1;NP_001284571.1;NP_001284572.1;NP_057630.2	21265	608974	.	.	12	0.172534	4.94403	8.39601	0.00432509	0.0822576
57136	NM_020531,XM_005260763	APMAP	adipocyte plasma membrane associated protein	protein_coding	NP_065392.1;XP_005260820.1	13238	615884	.	.	20	0.170175	6.3414	8.39565	0.0043259	0.0822576
101928143	NR_135251	LOC101928143	uncharacterized LOC101928143	lncRNA	.	.	.	.	.	14	0.305816	1.93419	8.39855	0.00431937	0.0822576
11333	NM_014891	PDAP1	PDGFA associated protein 1	protein_coding	NP_055706.1	14634	607075	.	.	7	-0.093802	4.56799	8.38931	0.00434019	0.0824046
27352	NM_001301849,NM_001350039,NM_001350040,NM_001350041,NM_001350042,NM_001350043,NM_001350044,NM_001350045,NM_001350046,NM_001350047,NM_001350048,NM_015705,NR_146412,NR_146413,NR_146414,NR_146415,XM_017028778,XM_024452219,XM_024452220,XM_024452221,XM_024452222,XM_024452223,XM_024452224,XM_024452225,XM_024452226,XM_024452227,XM_024452228,XM_024452229,XM_024452230,XM_024452231,XR_001755217,XR_00175521…	SGSM3	small G protein signaling modulator 3	protein_coding	NP_001288778.1;NP_001336968.1;NP_001336969.1;NP_001336970.1;NP_001336971.1;NP_001336972.1;NP_001336973.1;NP_001336974.1;NP_001336975.1;NP_001336976.1;NP_001336977.1;NP_056520.2;XP_016884267.1;XP_024307987.1;XP_024307988.1;XP_024307989.1;XP_024307990.1;XP_024307991.1;XP_024307992.1;XP_024307993.1;XP_024307994.1;XP_024307995.1;XP_024307996.1;XP_024307997.1;XP_024307998.1;XP_024307999.1	25228	610440	.	.	22	-0.141572	5.45058	8.38221	0.00435627	0.0825852
7053	NM_003245	TGM3	transglutaminase 3	protein_coding	NP_003236.3	11779	600238	.	.	20	0.402925	2.55585	8.38162	0.00437967	0.0826549
440193	NM_001080414,XM_005267691,XM_011536796,XM_017021335,XM_017021336,XM_017021337,XR_429316	CCDC88C	coiled-coil domain containing 88C	protein_coding	NP_001073883.2;XP_005267748.1;XP_011535098.1;XP_016876824.1;XP_016876825.1;XP_016876826.1	19967	611204	.	.	14	-0.160771	5.23602	8.37219	0.00437905	0.0826549
102724231	NM_001351479,NM_001351480,NM_001375977,NM_001375995,NM_001375996,NM_001375997	C3orf86	chromosome 3 open reading frame 86	protein_coding	NP_001338408.1;NP_001338409.1;NP_001362906.1;NP_001362924.1;NP_001362925.1;NP_001362926.1	44570	.	.	.	3	0.314209	3.63915	8.38347	0.00437516	0.0826549
1991	NM_001972,XM_011527775,XM_011527776	ELANE	elastase, neutrophil expressed	protein_coding	NP_001963.1;XP_011526077.1;XP_011526078.1	3309	130130	.	.	19	0.614447	1.26349	8.36544	0.00442112	0.0829677
10102	NM_001172695,NM_001172696,NM_001172697,NM_005726	TSFM	Ts translation elongation factor, mitochondrial	protein_coding	NP_001166166.1;NP_001166167.1;NP_001166168.1;NP_005717.3	12367	604723	.	.	12	-0.190883	1.99072	8.36176	0.0044029	0.0829677
23087	NM_001304495,NM_001362813,NM_171982,XM_011544453	TRIM35	tripartite motif containing 35	protein_coding	NP_001291424.1;NP_001349742.1;NP_741983.2;XP_011542755.1	16285	617007	.	.	8	-0.180387	2.63656	8.35458	0.0044194	0.0829677
163732	NM_133467	CITED4	Cbp/p300 interacting transactivator with Glu/Asp rich carboxy-terminal domain 4	protein_coding	NP_597724.1	18696	606815	.	.	1	0.28179	1.85841	8.35317	0.00442265	0.0829677
1760	NM_001081560,NM_001081562,NM_001081563,NM_001288764,NM_001288765,NM_001288766,NM_004409	DMPK	DM1 protein kinase	protein_coding	NP_001075029.1;NP_001075031.1;NP_001075032.1;NP_001275693.1;NP_001275694.1;NP_001275695.1;NP_004400.4	2933	605377	.	.	19	-0.220201	3.4753	8.34567	0.00444018	0.0830486
6402	NM_000655,NR_029467	SELL	selectin L	protein_coding	NP_000646.3	10720	153240	.	.	1	0.201117	9.41439	8.3458	0.00443965	0.0830486
54965	NM_001166304,NM_017861	PIGX	phosphatidylinositol glycan anchor biosynthesis class X	protein_coding	NP_001159776.1;NP_060331.3	26046	610276	.	.	3	0.219334	2.89299	8.337	0.00446006	0.0832964
4680	NM_002483,XM_011526990	CEACAM6	CEA cell adhesion molecule 6	protein_coding	NP_002474.4;XP_011525292.1	1818	163980	.	.	19	0.745718	0.0376097	8.33305	0.00448018	0.0833605
9727	NM_001142272,NM_001370401,NM_014700,XM_005255714,XM_005255715,XM_005255717,XM_005255718,XM_011522764,XM_011522765,XM_017023907,XR_932981	RAB11FIP3	RAB11 family interacting protein 3	protein_coding	NP_001135744.2;NP_001357330.1;NP_055515.1;XP_005255771.1;XP_005255772.1;XP_005255774.1;XP_005255775.1;XP_011521066.1;XP_011521067.1;XP_016879396.1	17224	608738	.	.	16	-0.187493	3.25006	8.32415	0.00449002	0.0833605
10514	NM_001105538,NM_014520,XM_011523616,XM_024450536,XR_002957950	MYBBP1A	MYB binding protein 1a	protein_coding	NP_001099008.1;NP_055335.2;XP_011521918.1;XP_024306304.1	7546	604885	.	.	17	-0.183369	3.76936	8.3254	0.00448709	0.0833605
79169	NM_024319,NR_130975	C1orf35	chromosome 1 open reading frame 35	protein_coding	NP_077295.1	19032	.	.	.	1	-0.164938	2.46499	8.32694	0.00448349	0.0833605
29116	NM_013262,XM_005249032,XM_005249033,XM_017010789	MYLIP	myosin regulatory light chain interacting protein	protein_coding	NP_037394.2;XP_005249089.1;XP_005249090.1;XP_016866278.1	21155	610082	.	.	6	0.189749	3.79043	8.31445	0.00451276	0.0836591
28457	id-IGHV2-5	IGHV2-5	immunoglobulin heavy variable 2-5	V_segment	.	5576	.	.	IGHV2-5	14	-0.479918	0.736316	8.31213	0.00452222	0.0837111
921	NM_001346456,NM_014207	CD5	CD5 molecule	protein_coding	NP_001333385.1;NP_055022.2	1685	153340	.	.	11	-0.205749	5.50261	8.29553	0.00456135	0.0839427
66035	NM_001024938,NM_001024939,NM_001282864,NM_030807,NR_104247,NR_104248	SLC2A11	solute carrier family 2 member 11	protein_coding	NP_001020109.1;NP_001020110.1;NP_001269793.1;NP_110434.3	14239	610367	.	.	22	-0.256166	1.47336	8.29672	0.00455468	0.0839427
91369	NM_052855,XM_017025296	ANKRD40	ankyrin repeat domain 40	protein_coding	NP_443087.1;XP_016880785.1	28233	.	.	.	17	-0.174039	2.55556	8.29543	0.00455774	0.0839427
221476	NM_001199159,NM_153370,XM_005248917,XM_011514375,XM_017010430	PI16	peptidase inhibitor 16	protein_coding	NP_001186088.1;NP_699201.2;XP_005248974.1;XP_011512677.1;XP_016865919.1	21245	.	.	.	6	-0.33434	2.30148	8.29772	0.00456145	0.0839427
51199	NM_016350,NM_020921,NM_182944,NM_182946,XM_011536819,XM_011536822,XM_011536823,XM_024449622,XR_001750344,XR_001750345,XR_001750346,XR_001750347,XR_001750348,XR_001750349,XR_001750350	NIN	ninein	protein_coding	NP_057434.4;NP_065972.4;NP_891989.2;NP_891991.1;XP_011535121.1;XP_011535124.1;XP_011535125.1;XP_024305390.1	14906	608684	.	.	14	0.149871	4.84106	8.28949	0.00457187	0.0840115
4637	NM_021019,NM_079423	MYL6	myosin light chain 6	protein_coding	NP_066299.2;NP_524147.2	7587	609931	.	.	12	0.223203	7.70572	8.28046	0.00459345	0.0841618
79913	NM_024855	ACTR5	actin related protein 5	protein_coding	NP_079131.3	14671	.	.	.	20	-0.187632	2.28771	8.28308	0.00458718	0.0841618
6470	NM_001281786,NM_004169,NM_148918,XM_005256767,XM_011523992,XM_017024957,XM_017024958,XM_024450887,XM_024450888,XM_024450889,XM_024450890	SHMT1	serine hydroxymethyltransferase 1	protein_coding	NP_001268715.1;NP_004160.3;NP_683718.1;XP_005256824.1;XP_011522294.1;XP_016880446.1;XP_016880447.1;XP_024306655.1;XP_024306656.1;XP_024306657.1;XP_024306658.1	10850	182144	.	.	17	-0.260249	1.6402	8.27154	0.00461486	0.0844312
5892	NM_001142571,NM_002878,NM_133629,NR_037711,NR_037712	RAD51D	RAD51 paralog D	protein_coding	NP_001136043.1;NP_002869.3;NP_598332.1	9823	602954	.	.	17	-0.235172	2.4349	8.2643	0.00463231	0.0844585
55699	NM_018060	IARS2	isoleucyl-tRNA synthetase 2, mitochondrial	protein_coding	NP_060530.3	29685	612801	.	.	1	-0.197981	3.26967	8.25854	0.00464625	0.0844585
79175	NM_001282495,NM_001282496,NM_001282497,NM_001282498,NM_001282499,NM_001321800,NM_001321801,NM_001321802,NM_001321803,NM_001321805,NM_024325	ZNF343	zinc finger protein 343	protein_coding	NP_001269424.1;NP_001269425.1;NP_001269426.1;NP_001269427.1;NP_001269428.1;NP_001308729.1;NP_001308730.1;NP_001308731.1;NP_001308732.1;NP_001308734.1;NP_077301.4	16017	.	.	.	20	-0.261075	1.21253	8.25701	0.00464995	0.0844585
79930	NM_001144875,NM_001144876,NM_001308235,NM_001308236,NM_001375794,NM_001375795,NM_001375796,NM_001375797,NM_001375798,NM_001375799,NM_024872,XM_011534654,XM_011534657,XM_017009883,XM_017009884	DOK3	docking protein 3	protein_coding	NP_001138347.1;NP_001138348.1;NP_001295164.1;NP_001295165.1;NP_001362723.1;NP_001362724.1;NP_001362725.1;NP_001362726.1;NP_001362727.1;NP_001362728.1;NP_079148.3;XP_011532956.1;XP_011532959.1;XP_016865372.1;XP_016865373.1	24583	611435	.	.	5	0.233778	7.5626	8.26549	0.0046311	0.0844585
91782	NM_001317899,NM_001363183,NM_152272,XM_017013961,XM_017013962,XM_017013964,XM_024447327,XM_024447328,XM_024447329	CHMP7	charged multivesicular body protein 7	protein_coding	NP_001304828.1;NP_001350112.1;NP_689485.1;XP_016869450.1;XP_016869451.1;XP_016869453.1;XP_024303095.1;XP_024303096.1;XP_024303097.1	28439	611130	.	.	8	-0.13501	5.07801	8.2623	0.00463715	0.0844585
64682	NM_022662,XM_011511633,XM_011511634,XM_017004710,XM_017004711,XM_017004712,XM_017004713,XM_017004714,XM_017004715	ANAPC1	anaphase promoting complex subunit 1	protein_coding	NP_073153.1;XP_011509935.1;XP_011509936.1;XP_016860199.1;XP_016860200.1;XP_016860201.1;XP_016860202.1;XP_016860203.1;XP_016860204.1	19988	608473	.	.	2	-0.170766	3.10287	8.25397	0.00465736	0.0844709
51466	NM_001330221,NM_016337,XM_005267749,XM_011536828,XM_017021363,XR_001750355,XR_001750356,XR_001750357,XR_001750359,XR_001750360,XR_001750361,XR_001750362,XR_001750363,XR_001750364,XR_001750366,XR_001750367,XR_002957557	EVL	Enah/Vasp-like	protein_coding	NP_001317150.1;NP_057421.1;XP_005267806.1;XP_011535130.1;XP_016876852.1	20234	616912	.	.	14	-0.16224	7.10121	8.23977	0.00469198	0.0849763
85476	NM_001308164,NM_001308166,NM_001374355,NM_001374356,NM_001374357,NM_001374358,NM_001374359,NM_001374360,NM_001374361,NM_024996,NR_164499,NR_164500,NR_164501,NR_164502	GFM1	G elongation factor mitochondrial 1	protein_coding	NP_001295093.1;NP_001295095.1;NP_001361284.1;NP_001361285.1;NP_001361286.1;NP_001361287.1;NP_001361288.1;NP_001361289.1;NP_001361290.1;NP_079272.4	13780	606639	.	.	3	-0.251282	1.97684	8.23043	0.00471489	0.0852683
9093	NM_001135110,NM_001286516,NM_005147	DNAJA3	DnaJ heat shock protein family (Hsp40) member A3	protein_coding	NP_001128582.1;NP_001273445.1;NP_005138.3	11808	608382	.	.	16	-0.16449	3.12349	8.22645	0.0047247	0.0853229
79794	NM_001353623,NM_001353624,NM_001353625,NM_024738,XM_024449189	SPRING1	SREBF pathway regulator in golgi 1	protein_coding	NP_001340552.1;NP_001340553.1;NP_001340554.1;NP_079014.1;XP_024304957.1	26128	.	.	.	12	-0.14698	3.1175	8.21545	0.0047519	0.0856909
930	NM_001178098,NM_001770,XM_006721103,XM_011545981,XM_017023893,XR_950871	CD19	CD19 molecule	protein_coding	NP_001171569.1;NP_001761.3;XP_006721166.1;XP_011544283.1;XP_016879382.1	1633	107265	.	.	16	-0.326013	3.62412	8.21097	0.00479104	0.086273
10135	NM_005746	NAMPT	nicotinamide phosphoribosyltransferase	protein_coding	NP_005737.1	30092	608764	.	.	7	0.280278	7.80011	8.1982	0.00480747	0.086445
54662	NM_001286772,NM_018201,XM_005252060	TBC1D13	TBC1 domain family member 13	protein_coding	NP_001273701.1;NP_060671.3;XP_005252117.1	25571	616218	.	.	9	-0.119231	4.30508	8.18512	0.00482775	0.086562
221061	NM_001010924,XM_011519378,XM_017015904,XM_017015905	FAM171A1	family with sequence similarity 171 member A1	protein_coding	NP_001010924.1;XP_011517680.1;XP_016871393.1;XP_016871394.1	23522	.	.	.	10	-0.373485	0.568735	8.18631	0.00482476	0.086562
83746	NM_031488,XM_011530420,XM_011530421,XM_017028976,XM_017028977,XM_017028978,XM_017028979,XM_017028980,XM_024452279,XR_001755320,XR_001755321,XR_001755322,XR_002958718,XR_002958719	L3MBTL2	L3MBTL histone methyl-lysine binding protein 2	protein_coding	NP_113676.2;XP_011528722.1;XP_011528723.1;XP_016884465.1;XP_016884466.1;XP_016884467.1;XP_016884468.1;XP_016884469.1;XP_024308047.1	18594	611865	.	.	22	-0.137898	4.20897	8.17777	0.00484633	0.0866479
117145	NM_053055,XM_011509142	THEM4	thioesterase superfamily member 4	protein_coding	NP_444283.2;XP_011507444.1	17947	606388	.	.	1	-0.22529	3.22859	8.17826	0.00484509	0.0866479
138948	NR_102735	DBH-AS1	DBH antisense RNA 1	lncRNA	.	24155	.	.	.	9	-0.400379	1.33797	8.17517	0.00485904	0.0867519
80746	NM_001145392,NM_001145393,NM_001145394,NM_001321277,NM_001321278,NM_001321279,NM_025265,NR_135607,XM_011534139,XM_017007292,XM_017007293,XM_017007294,XM_017007295,XM_017007296,XM_017007297,XM_024453784,XM_024453785,XR_001740287,XR_001740288,XR_001740289,XR_001740290,XR_001740291,XR_001740292,XR_001740293,XR_001740294,XR_001740295,XR_001740296,XR_001740297,XR_001740298,XR_001740300,XR_001740301,XR…	TSEN2	tRNA splicing endonuclease subunit 2	protein_coding	NP_001138864.1;NP_001138865.1;NP_001138866.1;NP_001308206.1;NP_001308207.1;NP_001308208.1;NP_079541.1;XP_011532441.1;XP_016862781.1;XP_016862782.1;XP_016862783.1;XP_016862784.1;XP_016862785.1;XP_016862786.1;XP_024309552.1;XP_024309553.1	28422	608753	.	.	3	-0.283186	0.493058	8.16901	0.00486855	0.0867983
259215	NM_001003693	LY6G6F	lymphocyte antigen 6 family member G6F	protein_coding	NP_001003693.1	13933	611404	.	.	6	0.370271	1.69021	8.15889	0.00489927	0.0872223
1233	NM_005508,XM_017005687	CCR4	C-C motif chemokine receptor 4	protein_coding	NP_005499.1;XP_016861176.1	1605	604836	.	.	3	-0.300803	2.33394	8.15368	0.00490971	0.0872845
718	NM_000064	C3	complement C3	protein_coding	NP_000055.2	1318	120700	.	.	19	-0.38143	0.607212	8.14505	0.00492988	0.0874292
283991	NM_182565	UBALD2	UBA like domain containing 2	protein_coding	NP_872371.1	28438	.	.	.	17	0.164634	6.18023	8.14432	0.00493176	0.0874292
7171	NM_001145160,NM_001367836,NM_001367837,NM_001367838,NM_003290,XM_006722865,XM_011528232,XM_017027189,XM_024451681	TPM4	tropomyosin 4	protein_coding	NP_001138632.1;NP_001354765.1;NP_001354766.1;NP_001354767.1;NP_003281.1;XP_006722928.1;XP_011526534.1;XP_016882678.1;XP_024307449.1	12013	600317	.	.	19	0.139627	5.93651	8.13302	0.00496096	0.0875763
80739	NM_025260,NM_138272,NM_138273,NM_138274,NM_138275,NM_138277,XM_011514920,XM_011514921,XM_017011330,XM_017011331,XM_017011332,XM_017011333	MPIG6B	megakaryocyte and platelet inhibitory receptor G6b	protein_coding	NP_079536.2;NP_612116.1;NP_612117.1;NP_612118.1;NP_612119.1;NP_612121.1;XP_011513222.1;XP_011513223.1;XP_016866819.1;XP_016866820.1;XP_016866821.1;XP_016866822.1	13937	606520	.	.	6	0.356347	4.1937	8.15021	0.00495195	0.0875763
285512	NR_002806	FAM13A-AS1	FAM13A antisense RNA 1	lncRNA	.	19370	613300	.	.	4	0.176832	4.57786	8.13341	0.00495995	0.0875763
6886	NM_001287347,NM_001290403,NM_001290404,NM_001290405,NM_001290406,NM_003189,XM_005271160,XM_017002187,XM_017002188,XM_017002189,XM_017002190,XM_017002191,XM_017002192,XM_017002193	TAL1	TAL bHLH transcription factor 1, erythroid differentiation factor	protein_coding	NP_001274276.1;NP_001277332.1;NP_001277333.1;NP_001277334.1;NP_001277335.1;NP_003180.1;XP_005271217.1;XP_016857676.1;XP_016857677.1;XP_016857678.1;XP_016857679.1;XP_016857680.1;XP_016857681.1;XP_016857682.1	11556	187040	.	.	1	0.318168	3.18603	8.13111	0.00498579	0.0876452
7706	NM_005082	TRIM25	tripartite motif containing 25	protein_coding	NP_005073.2	12932	600453	.	.	17	0.189607	6.46062	8.12703	0.00497653	0.0876452
284749	NR_026958	LINC00494	long intergenic non-protein coding RNA 494	lncRNA	.	27657	.	.	.	20	-0.452331	0.509631	8.12351	0.00498569	0.0876452
403341	NM_001099270,XM_005251989,XM_011518699	ZBTB34	zinc finger and BTB domain containing 34	protein_coding	NP_001092740.1;XP_005252046.1;XP_011517001.1	31446	611692	.	.	9	0.230857	3.28988	8.11317	0.00501273	0.0879957
8508	NM_001202502,NM_003634	NIPSNAP1	nipsnap homolog 1	protein_coding	NP_001189431.1;NP_003625.2	7827	603249	.	.	22	-0.152046	3.29287	8.10696	0.00502901	0.0880357
9815	NM_001135213,NM_001135214,NM_001330153,NM_001330154,NM_014776,NM_057169,NM_057170,NM_139201,XM_005253997,XM_006719707,XM_006719708,XM_006719709,XM_006719712,XM_006719713,XM_017020258,XM_017020259,XM_017020260,XM_017020261	GIT2	GIT ArfGAP 2	protein_coding	NP_001128685.1;NP_001128686.1;NP_001317082.1;NP_001317083.1;NP_055591.2;NP_476510.1;NP_476511.1;NP_631940.2;XP_005254054.1;XP_006719770.1;XP_006719771.1;XP_006719772.1;XP_006719775.1;XP_006719776.1;XP_016875747.1;XP_016875748.1;XP_016875749.1;XP_016875750.1	4273	608564	.	.	12	0.127431	5.70171	8.1073	0.00502812	0.0880357
27090	NM_175039,NM_175040,XM_011518527,XM_011518529,XM_024447518,XR_002956775	ST6GALNAC4	ST6 N-acetylgalactosaminide alpha-2,6-sialyltransferase 4	protein_coding	NP_778204.1;NP_778205.1;XP_011516829.1;XP_011516831.1;XP_024303286.1	17846	606378	.	.	9	0.259923	4.11902	8.10995	0.00503796	0.0880448
133957	NM_145265	CCDC127	coiled-coil domain containing 127	protein_coding	NP_660308.1	30520	.	.	.	5	-0.177365	2.23721	8.10145	0.00504354	0.0880448
6749	NM_003146,XM_017018180,XM_024448664,XM_024448665,XM_024448666,XM_024448667	SSRP1	structure specific recognition protein 1	protein_coding	NP_003137.1;XP_016873669.1;XP_024304432.1;XP_024304433.1;XP_024304434.1;XP_024304435.1	11327	604328	.	.	11	-0.140267	4.74961	8.0915	0.00506984	0.0881536
7846	NM_001270399,NM_001270400,NM_006009	TUBA1A	tubulin alpha 1a	protein_coding	NP_001257328.1;NP_001257329.1;NP_006000.2	20766	602529	.	.	12	0.202608	7.90575	8.08532	0.00508626	0.0881536
8111	NM_001177676,NM_001348437,NM_003485,XM_005268110,XM_005268111,XM_005268112,XM_006720262,XM_011537196,XM_011537197,XM_011537198,XM_011537199	GPR68	G protein-coupled receptor 68	protein_coding	NP_001171147.1;NP_001335366.1;NP_003476.3;XP_005268167.1;XP_005268168.1;XP_005268169.1;XP_006720325.1;XP_011535498.1;XP_011535499.1;XP_011535500.1;XP_011535501.1	4519	601404	.	.	14	-0.255768	2.54462	8.08322	0.00509185	0.0881536
9404	NM_001143995,NM_001307951,NM_004811,XM_006718750,XM_011545388,XM_011545390,XM_011545391,XM_011545393,XM_011545394,XM_017018579	LPXN	leupaxin	protein_coding	NP_001137467.1;NP_001294880.1;NP_004802.1;XP_006718813.1;XP_011543690.1;XP_011543692.1;XP_011543693.1;XP_011543695.1;XP_011543696.1;XP_016874068.1	14061	605390	.	.	11	-0.131714	5.14688	8.08564	0.00508541	0.0881536
55252	NM_001369346,NM_001369347,NM_018263	ASXL2	ASXL transcriptional regulator 2	protein_coding	NP_001356275.1;NP_001356276.1;NP_060733.4	23805	612991	.	.	2	0.203573	2.94521	8.08833	0.00507826	0.0881536
284114	NM_001320444,NM_178518	TMEM102	transmembrane protein 102	protein_coding	NP_001307373.1;NP_848613.1	26722	613936	.	.	17	-0.159672	3.07818	8.09471	0.00506133	0.0881536
4493	NM_001363555,NM_175617	MT1E	metallothionein 1E	protein_coding	NP_001350484.1;NP_783316.2	7397	156351	.	.	16	0.574327	-0.00734496	8.07343	0.00511799	0.0884842
55308	NM_001320522,NM_001320525,NM_001320526,NM_001320527,NM_018332,NR_135296,XR_002957830	DDX19A	DEAD-box helicase 19A	protein_coding	NP_001307451.1;NP_001307454.1;NP_001307455.1;NP_001307456.1;NP_060802.1	25628	.	.	.	16	-0.140424	3.13599	8.05718	0.0051617	0.0888731
81565	NM_001025579,NM_001330129,NM_030808,XM_017025183,XM_017025184,XM_017025185,XM_017025186,XM_017025187,XM_017025188	NDEL1	nudE neurodevelopment protein 1 like 1	protein_coding	NP_001020750.1;NP_001317058.1;NP_110435.1;XP_016880672.1;XP_016880673.1;XP_016880674.1;XP_016880675.1;XP_016880676.1;XP_016880677.1	17620	607538	.	.	17	0.172018	5.43421	8.05952	0.00515537	0.0888731
388567	NM_001023561,NM_001321952,NM_001321953,NM_001321954,XM_011526956	ZNF749	zinc finger protein 749	protein_coding	NP_001018855.2;NP_001308881.1;NP_001308882.1;NP_001308883.1;XP_011525258.1	32783	.	.	.	19	-0.422311	-0.380173	8.0581	0.0051592	0.0888731
1992	NM_030666,NR_073111,NR_073112,XM_011514333,XM_011514334,XM_011514335	SERPINB1	serpin family B member 1	protein_coding	NP_109591.1;XP_011512635.1;XP_011512636.1;XP_011512637.1	3311	130135	.	.	6	0.154544	6.13926	8.0529	0.00517327	0.0889505
1718	NM_014762	DHCR24	24-dehydrocholesterol reductase	protein_coding	NP_055577.1	2859	606418	.	.	1	-0.291792	1.45082	8.03262	0.00522848	0.0891573
3843	NM_002271,XM_005254052,XM_005254053,XM_011521087,XM_011521088,XM_011521089,XM_011521090,XM_017020562,XM_024449346	IPO5	importin 5	protein_coding	NP_002262.4;XP_005254109.1;XP_005254110.1;XP_011519389.1;XP_011519390.1;XP_011519391.1;XP_011519392.1;XP_016876051.1;XP_024305114.1	6402	602008	.	.	13	-0.158913	3.54383	8.03796	0.00521388	0.0891573
4242	NM_001166343,NM_002405,NR_029413	MFNG	MFNG O-fucosylpeptide 3-beta-N-acetylglucosaminyltransferase	protein_coding	NP_001159815.1;NP_002396.2	7038	602577	.	.	22	-0.114832	6.121	8.03401	0.00522467	0.0891573
5310	NM_000296,NM_001009944,XM_005255370,XM_011522528,XM_011522529,XM_011522537,XM_024450298,XM_024450299,XM_024450300,XM_024450301	PKD1	polycystin 1, transient receptor potential channel interacting	protein_coding	NP_000287.4;NP_001009944.3;XP_005255427.1;XP_011520830.1;XP_011520831.1;XP_011520839.1;XP_024306066.1;XP_024306067.1;XP_024306068.1;XP_024306069.1	9008	601313	.	.	16	-0.17778	4.37103	8.02375	0.00525281	0.0891573
5791	NM_001316676,NM_001316677,NM_001323354,NM_001323355,NM_001323356,NM_001323357,NM_006504,NM_130435,XM_005252691,XM_011539994,XM_011539995,XM_011539996,XM_011539998,XM_017016467,XM_017016468,XM_017016469,XM_024448092,XM_024448093,XR_002956995,XR_002956996	PTPRE	protein tyrosine phosphatase receptor type E	protein_coding	NP_001303605.1;NP_001303606.1;NP_001310283.1;NP_001310284.1;NP_001310285.1;NP_001310286.1;NP_006495.1;NP_569119.1;XP_005252748.1;XP_011538296.1;XP_011538297.1;XP_011538298.1;XP_011538300.1;XP_016871956.1;XP_016871957.1;XP_016871958.1;XP_024303860.1;XP_024303861.1	9669	600926	.	.	10	0.166577	5.72611	8.02393	0.00525232	0.0891573
6256	NM_001291920,NM_001291921,NM_002957	RXRA	retinoid X receptor alpha	protein_coding	NP_001278849.1;NP_001278850.1;NP_002948.1	10477	180245	.	.	9	0.151878	7.03367	8.02251	0.00525623	0.0891573
8662	NM_001037283,NM_001362791,NM_001362792,NM_001362793,NM_003751,XM_011515599,XM_011515600,XM_011515601,XM_017012753	EIF3B	eukaryotic translation initiation factor 3 subunit B	protein_coding	NP_001032360.1;NP_001349720.1;NP_001349721.1;NP_001349722.1;NP_003742.2;XP_011513901.1;XP_011513902.1;XP_011513903.1;XP_016868242.1	3280	603917	.	.	7	-0.135755	5.50376	8.03542	0.00522083	0.0891573
51603	NM_001007239,NM_014955,NM_015935	EEF1AKNMT	eEF1A lysine and N-terminal methyltransferase	protein_coding	NP_001007240.1;NP_055770.1;NP_057019.3	24248	617987	.	.	1	-0.132852	3.4157	8.02277	0.00525552	0.0891573
153020	NM_001300735,NM_001300736,NM_152545,XM_017007812,XM_017007813	RASGEF1B	RasGEF domain family member 1B	protein_coding	NP_001287664.1;NP_001287665.1;NP_689758.1;XP_016863301.1;XP_016863302.1	24881	614532	.	.	4	-0.343228	0.470834	8.03087	0.00523326	0.0891573
340206	NR_027256	TREML3P	triggering receptor expressed on myeloid cells like 3, pseudogene	transcribed_pseudogene	.	30806	609716	.	.	6	0.481377	1.31987	8.04184	0.00521914	0.0891573
55661	NM_001348187,NM_017895	DDX27	DEAD-box helicase 27	protein_coding	NP_001335116.1;NP_060365.7	15837	616621	.	.	20	-0.122395	4.23663	8.01618	0.00527369	0.0893329
1107	NM_001005271,NM_001005273,NM_005852,XM_005256427,XM_005256428,XM_005256429,XM_005256431,XM_006721423,XM_006721424,XM_006721428,XM_017024061,XM_017024062,XM_017024063,XM_017024064,XM_017024065,XM_017024066,XM_017024067,XM_017024068,XM_017024069,XM_017024070	CHD3	chromodomain helicase DNA binding protein 3	protein_coding	NP_001005271.2;NP_001005273.1;NP_005843.2;XP_005256484.1;XP_005256485.1;XP_005256486.1;XP_005256488.1;XP_006721486.1;XP_006721487.1;XP_006721491.1;XP_016879550.1;XP_016879551.1;XP_016879552.1;XP_016879553.1;XP_016879554.1;XP_016879555.1;XP_016879556.1;XP_016879557.1;XP_016879558.1;XP_016879559.1	1918	602120	.	.	17	-0.125644	6.67136	8.00484	0.0053051	0.0896234
102724745	XR_001753466,XR_430106,XR_935531,XR_935532	LOC102724745	uncharacterized LOC102724745, transcript variant X1	lncRNA	.	.	.	.	.	18	-0.60141	-0.257197	8.00654	0.00530038	0.0896234
4063	NM_001033667,NM_001261456,NM_001261457,NM_002348,XM_011509548,XM_011509549,XM_011509550,XM_011509552,XM_011509556,XM_011509560,XM_017001297,XM_017001298,XM_017001299,XM_017001300,XM_017001301,XM_017001302,XM_017001303,XM_017001304	LY9	lymphocyte antigen 9	protein_coding	NP_001028839.1;NP_001248385.1;NP_001248386.1;NP_002339.2;XP_011507850.1;XP_011507851.1;XP_011507852.1;XP_011507854.1;XP_011507858.1;XP_011507862.1;XP_016856786.1;XP_016856787.1;XP_016856788.1;XP_016856789.1;XP_016856790.1;XP_016856791.1;XP_016856792.1;XP_016856793.1	6730	600684	.	.	1	-0.212943	4.38699	8.00076	0.00532167	0.0897826
1871	NM_001243076,NM_001949,XM_005248865,XM_005248866,XM_011514324,XM_011514328,XM_017010330,XR_001743194,XR_001743195,XR_002956265	E2F3	E2F transcription factor 3	protein_coding	NP_001230005.1;NP_001940.1;XP_005248922.1;XP_005248923.1;XP_011512626.1;XP_011512630.1;XP_016865819.1	3115	600427	.	.	6	0.272318	2.24632	7.9859	0.00535799	0.0900328
8740	NM_001376887,NM_003807,NM_172014,XM_017027418,XR_001753777,XR_936212	TNFSF14	TNF superfamily member 14	protein_coding	NP_001363816.1;NP_003798.2;NP_742011.2;XP_016882907.1	11930	604520	.	.	19	0.193295	4.77586	7.98704	0.00535479	0.0900328
22907	NM_001330990,NM_014966,NM_138615,NR_075079,XM_006713033,XM_011533490,XM_011533494,XM_011533495,XM_011533497,XM_011533498,XM_017005914,XM_017005915,XM_017005916,XM_017005917,XM_024453405	DHX30	DExH-box helicase 30	protein_coding	NP_001317919.1;NP_055781.2;NP_619520.1;XP_006713096.1;XP_011531792.1;XP_011531796.1;XP_011531797.1;XP_011531799.1;XP_011531800.1;XP_016861403.1;XP_016861404.1;XP_016861405.1;XP_016861406.1;XP_024309173.1	16716	616423	.	.	3	-0.131694	4.65602	7.98862	0.00535035	0.0900328
154791	NM_197964,NR_073058,NR_073059,NR_073060	FMC1	formation of mitochondrial complex V assembly factor 1 homolog	protein_coding	NP_932068.2	26946	.	.	.	7	-0.41577	0.275846	7.98185	0.00536936	0.0901035
476	NM_000701,NM_001160233,NM_001160234,XM_017001360,XM_017001361,XR_002956654	ATP1A1	ATPase Na+/K+ transporting subunit alpha 1	protein_coding	NP_000692.2;NP_001153705.1;NP_001153706.1;XP_016856849.1;XP_016856850.1	799	182310	.	.	1	-0.115661	6.30615	7.97004	0.0054027	0.0903013
339803	NR_036496	LOC339803	uncharacterized LOC339803	lncRNA	.	.	.	.	.	2	-0.352237	0.159512	7.97101	0.00539996	0.0903013
340152	NM_207360	ZC3H12D	zinc finger CCCH-type containing 12D	protein_coding	NP_997243.2	21175	611106	.	.	6	-0.222181	2.97102	7.97116	0.00539954	0.0903013
16	NM_001605,XR_933220	AARS1	alanyl-tRNA synthetase 1	protein_coding	NP_001596.2	20	601065	.	.	16	-0.150585	4.05809	7.95755	0.0054382	0.0906535
23770	NM_001308373,NM_012181	FKBP8	FKBP prolyl isomerase 8	protein_coding	NP_001295302.1;NP_036313.3	3724	604840	.	.	19	0.28361	10.775	7.96201	0.00543513	0.0906535
9733	NM_014706,XM_005269241,XM_024449284	SART3	spliceosome associated factor 3, U4/U6 recycling protein	protein_coding	NP_055521.1;XP_005269298.1;XP_024305052.1	16860	611684	.	.	12	-0.119427	3.97104	7.94284	0.00548028	0.0911132
101929817	gene-LOC101929817	LOC101929817	.	pseudogene	.	.	.	.	.	17	0.401719	5.47993	7.95848	0.00547767	0.0911132
3556	NM_001167928,NM_001167929,NM_001167930,NM_001167931,NM_001364879,NM_001364880,NM_001364881,NM_002182,NM_134470,NR_157352,NR_157353,XM_017006348	IL1RAP	interleukin 1 receptor accessory protein	protein_coding	NP_001161400.1;NP_001161401.1;NP_001161402.1;NP_001161403.1;NP_001351808.1;NP_001351809.1;NP_001351810.1;NP_002173.1;NP_608273.1;XP_016861837.1	5995	602626	.	.	3	0.339206	2.75956	7.94145	0.00550139	0.0911648
80148	NM_001146343,NM_001146345,NM_025078,XM_005266770,XM_011526188,XM_017025997,XM_017025998,XM_017026000,XM_017026001,XM_017026002,XM_017026003,XM_017026004,XM_017026005,XM_024451267,XR_001753279,XR_001753280,XR_001753281,XR_001753282,XR_002958185,XR_002958186	SLC66A2	solute carrier family 66 member 2	protein_coding	NP_001139815.1;NP_001139817.1;NP_079354.2;XP_005266827.1;XP_011524490.1;XP_016881486.1;XP_016881487.1;XP_016881489.1;XP_016881490.1;XP_016881491.1;XP_016881492.1;XP_016881493.1;XP_016881494.1;XP_024307035.1	26188	.	.	.	18	0.141114	5.05779	7.93421	0.00550514	0.0911648
339488	NM_178548,XM_017001139	TFAP2E	transcription factor AP-2 epsilon	protein_coding	NP_848643.2;XP_016856628.1	30774	614428	.	.	1	-0.343638	0.4859	7.93712	0.00549674	0.0911648
6624	NM_003088	FSCN1	fascin actin-bundling protein 1	protein_coding	NP_003079.1	11148	602689	.	.	7	0.305263	1.35244	7.9316	0.00551269	0.0911695
196264	NM_001286152,NM_198275,NR_104404,NR_104405,XM_006718775,XM_017017304	MPZL3	myelin protein zero like 3	protein_coding	NP_001273081.1;NP_938016.1;XP_006718838.1;XP_016872793.1	27279	611707	.	.	11	0.231062	4.78087	7.93304	0.00551993	0.0911695
3936	NM_002298,XM_005266374	LCP1	lymphocyte cytosolic protein 1	protein_coding	NP_002289.2;XP_005266431.1	6528	153430	.	.	13	0.141419	9.69509	7.92123	0.00554275	0.0912014
6904	NM_005993,XM_005256396,XM_005256399,XM_005256404,XM_006722290,XM_006722291,XM_006722292,XM_011523589,XM_011523590,XM_011523591,XM_011523593,XM_011523594,XM_011523595,XM_011523597,XM_011523598,XM_011523599,XM_011523600,XM_017024987,XM_017024988,XM_017024989,XM_017024990,XM_024450899,XM_024450900,XM_024450901,XM_024450902,XR_001752597,XR_001752598,XR_001752599,XR_001752600,XR_430033	TBCD	tubulin folding cofactor D	protein_coding	NP_005984.3;XP_005256453.1;XP_005256456.1;XP_005256461.1;XP_006722353.1;XP_006722354.1;XP_006722355.1;XP_011521891.1;XP_011521892.1;XP_011521893.1;XP_011521895.1;XP_011521896.1;XP_011521897.1;XP_011521899.1;XP_011521900.1;XP_011521901.1;XP_011521902.1;XP_016880476.1;XP_016880477.1;XP_016880478.1;XP_016880479.1;XP_024306667.1;XP_024306668.1;XP_024306669.1;XP_024306670.1	11581	604649	.	.	17	-0.164781	5.15209	7.92221	0.00553989	0.0912014
9488	NM_004855,XM_005254795,XM_011522235,XM_011522236,XM_011522237,XM_017022730,XM_017022731,XM_017022732,XR_001751422,XR_001751423,XR_931950	PIGB	phosphatidylinositol glycan anchor biosynthesis class B	protein_coding	NP_004846.4;XP_005254852.1;XP_011520537.1;XP_011520538.1;XP_011520539.1;XP_016878219.1;XP_016878220.1;XP_016878221.1	8959	604122	.	.	15	0.237388	2.54285	7.92093	0.00554363	0.0912014
5583	NM_006255,XM_011536954,XM_011536955,XM_011536956,XM_011536957,XM_017021458,XM_017021459,XM_024449661,XM_024449662	PRKCH	protein kinase C eta	protein_coding	NP_006246.2;XP_011535256.1;XP_011535257.1;XP_011535258.1;XP_011535259.1;XP_016876947.1;XP_016876948.1;XP_024305429.1;XP_024305430.1	9403	605437	.	.	14	-0.184798	4.72137	7.91293	0.00556692	0.0912264
10634	NM_001278730,NM_001362985,NM_006478,NM_152236,XM_011529825,XM_017028533	GAS2L1	growth arrest specific 2 like 1	protein_coding	NP_001265659.1;NP_001349914.1;NP_006469.2;NP_689422.1;XP_011528127.1;XP_016884022.1	16955	602128	.	.	22	0.272106	3.2828	7.91965	0.00555886	0.0912264
23245	NM_001184734,NM_001184735,NM_001365068,NM_001365069,NM_014010,NM_198186,NM_198187,NM_198188	ASTN2	astrotactin 2	protein_coding	NP_001171663.1;NP_001171664.1;NP_001351997.1;NP_001351998.1;NP_054729.3;NP_937829.3;NP_937830.3;NP_937831.1	17021	612856	.	.	9	-0.467235	-0.481012	7.91423	0.00556314	0.0912264
5198	NM_012393,XM_006721546,XM_017024760,XM_024450804,XR_934047	PFAS	phosphoribosylformylglycinamidine synthase	protein_coding	NP_036525.1;XP_006721609.1;XP_016880249.1;XP_024306572.1	8863	602133	.	.	17	-0.224751	2.11422	7.9066	0.00558545	0.0914108
2648	NM_001376227,NM_021078,XM_006721818,XM_017024448	KAT2A	lysine acetyltransferase 2A	protein_coding	NP_001363156.1;NP_066564.2;XP_006721881.1;XP_016879937.1	4201	602301	.	.	17	-0.150783	4.55196	7.89727	0.00561287	0.0915583
4008	NM_001306080,NM_001330583,NM_001366632,NM_001366633,NM_001366634,NM_001366636,NM_005358,NM_015842,XM_011535095,XM_017020574,XM_017020581,XM_017020584,XM_017020591,XM_017020592,XM_017020593,XM_017020594,XM_017020599,XM_017020603,XM_017020604,XM_024449354,XM_024449355,XM_024449356,XM_024449357,XM_024449358,XM_024449359,XM_024449361,XM_024449362,XM_024449363,XM_024449364,XM_024449365,XM_024449366,XM…	LMO7	LIM domain 7	protein_coding	NP_001293009.1;NP_001317512.1;NP_001353561.1;NP_001353562.1;NP_001353563.1;NP_001353565.1;NP_005349.3;NP_056667.2;XP_011533397.2;XP_016876063.1;XP_016876070.1;XP_016876073.1;XP_016876080.1;XP_016876081.1;XP_016876082.1;XP_016876083.1;XP_016876088.1;XP_016876092.1;XP_016876093.1;XP_024305122.1;XP_024305123.1;XP_024305124.1;XP_024305125.1;XP_024305126.1;XP_024305127.1;XP_024305129.1;XP_024305130.1;…	6646	604362	.	.	13	-0.398466	0.333863	7.8961	0.00561631	0.0915583
6192	NM_001008	RPS4Y1	ribosomal protein S4 Y-linked 1	protein_coding	NP_000999.1	10425	470000	.	.	Y	-0.217055	5.2984	7.8988	0.00560833	0.0915583
54915	NM_017798,XM_024451914	YTHDF1	YTH N6-methyladenosine RNA binding protein 1	protein_coding	NP_060268.2;XP_024307682.1	15867	616529	.	.	20	-0.101329	3.70898	7.89214	0.00562799	0.0916298
894	NM_001759	CCND2	cyclin D2	protein_coding	NP_001750.1	1583	123833	.	.	12	-0.152411	4.61418	7.8639	0.00571202	0.0918142
8115	NM_001098725,NM_021966,NR_049726,XM_017021676,XM_017021677	TCL1A	TCL1 family AKT coactivator A	protein_coding	NP_001092195.1;NP_068801.1;XP_016877165.1;XP_016877166.1	11648	186960	.	.	14	-0.407953	4.34458	7.88565	0.00569038	0.0918142
10072	NM_001256670,NM_005700,NM_130443	DPP3	dipeptidyl peptidase 3	protein_coding	NP_001243599.1;NP_005691.2;NP_569710.2	3008	606818	.	.	11	-0.139818	3.52953	7.88189	0.00565834	0.0918142
23568	NM_012106	ARL2BP	ADP ribosylation factor like GTPase 2 binding protein	protein_coding	NP_036238.1	17146	615407	.	.	16	-0.142107	3.46499	7.87721	0.00567225	0.0918142
28444	id-IGHV3-21	IGHV3-21	immunoglobulin heavy variable 3-21	V_segment	.	5586	.	.	IGHV3-21	14	-0.434463	0.810228	7.86692	0.00570415	0.0918142
28825	id-IGLV1-40	IGLV1-40	immunoglobulin lambda variable 1-40	V_segment	.	5877	.	.	IGLV1-40	22	-0.424897	1.41523	7.87677	0.00568715	0.0918142
28987	NM_014062,NR_074074	NOB1	NIN1 (RPN12) binding protein 1 homolog	protein_coding	NP_054781.1	29540	613586	.	.	16	-0.134148	3.66386	7.87188	0.00568814	0.0918142
57463	NM_020703,XM_011541812	AMIGO1	adhesion molecule with Ig like domain 1	protein_coding	NP_065754.2;XP_011540114.1	20824	615689	.	.	1	-0.233011	2.52195	7.86379	0.00571237	0.0918142
79621	NM_001142279,NM_024570,XM_006719867,XM_011535229,XM_011535230,XM_011535231,XM_011535233,XM_017020747	RNASEH2B	ribonuclease H2 subunit B	protein_coding	NP_001135751.1;NP_078846.2;XP_006719930.1;XP_011533531.1;XP_011533532.1;XP_011533533.1;XP_011533535.1;XP_016876236.1	25671	610326	.	.	13	-0.180136	2.78858	7.88501	0.00564909	0.0918142
151556	NM_001033045,NM_001267050,NM_001267051,NM_152529,XM_017003485,XM_017003486,XM_017003487	GPR155	G protein-coupled receptor 155	protein_coding	NP_001028217.1;NP_001253979.1;NP_001253980.1;NP_689742.4;XP_016858974.1;XP_016858975.1;XP_016858976.1	22951	.	.	.	2	0.179852	3.37542	7.86925	0.005696	0.0918142
28439	id-IGHV3-30	IGHV3-30	immunoglobulin heavy variable 3-30	V_segment	.	5591	.	.	IGHV3-30	14	-0.468026	1.78344	7.8677	0.00572967	0.0918573
56957	NM_020205,XM_011509782,XM_011509784,XM_011509785,XM_011509786,XM_011509787,XM_011509788,XM_017001850,XM_017001851,XM_024448516	OTUD7B	OTU deubiquitinase 7B	protein_coding	NP_064590.2;XP_011508084.1;XP_011508086.1;XP_011508087.1;XP_011508088.1;XP_011508089.1;XP_011508090.1;XP_016857339.1;XP_016857340.1;XP_024304284.1	16683	611748	.	.	1	-0.278292	0.977041	7.85876	0.00572747	0.0918573
55924	NM_019099,NM_198926,XM_011541783	INKA2	inka box actin regulator 2	protein_coding	NP_061972.1;NP_945120.1;XP_011540085.1	28045	.	.	.	1	0.218002	6.42897	7.85638	0.00573928	0.0918943
1019	NM_000075	CDK4	cyclin dependent kinase 4	protein_coding	NP_000066.1	1773	123829	.	.	12	-0.145043	3.74143	7.84972	0.0057547	0.0919108
26234	NM_001193534,NM_001193535,NM_012161,NR_036464,XM_006713959,XM_011513831,XM_011513832,XM_011513833,XM_017008019	FBXL5	F-box and leucine rich repeat protein 5	protein_coding	NP_001180463.1;NP_001180464.1;NP_036293.1;XP_006714022.1;XP_011512133.1;XP_011512134.1;XP_011512135.1;XP_016863508.1	13602	605655	.	.	4	0.183834	5.93766	7.84964	0.00575494	0.0919108
9686	NM_001128219,NM_001128220,NM_001128221,NM_001284390,NM_001284391,NM_014667,XM_011534267,XM_011534269,XM_017007541,XM_017007542,XM_024453835,XM_024453836,XM_024453837	VGLL4	vestigial like family member 4	protein_coding	NP_001121691.1;NP_001121692.1;NP_001121693.1;NP_001271319.1;NP_001271320.1;NP_055482.2;XP_011532569.1;XP_011532571.1;XP_016863030.1;XP_016863031.1;XP_024309603.1;XP_024309604.1;XP_024309605.1	28966	618692	.	.	3	-0.148493	2.82845	7.84118	0.00578056	0.0922029
3709	NM_002223,XM_017019266,XM_017019267,XM_017019269,XR_001748686,XR_001748687	ITPR2	inositol 1,4,5-trisphosphate receptor type 2	protein_coding	NP_002214.2;XP_016874755.1;XP_016874756.1;XP_016874758.1	6181	600144	.	.	12	0.210048	2.80472	7.83455	0.00580073	0.0924074
79071	NM_001130721,NM_024090,XM_011532233,XM_011532234	ELOVL6	ELOVL fatty acid elongase 6	protein_coding	NP_001124193.1;NP_076995.1;XP_011530535.1;XP_011530536.1	15829	611546	.	.	4	-0.436594	0.103371	7.82283	0.00583656	0.0928464
125336	NM_001145472,NM_001145473,NM_001173129,NM_001308013,NM_144612,XM_006722388,XM_006722389,XM_006722390,XM_006722391,XM_011525804,XM_011525810,XM_011525811,XM_017025548,XM_024451084,XM_024451085,XM_024451086,XM_024451087,XM_024451088	LOXHD1	lipoxygenase homology domains 1	protein_coding	NP_001138944.1;NP_001138945.1;NP_001166600.1;NP_001294942.1;NP_653213.6;XP_006722451.1;XP_006722452.1;XP_006722453.1;XP_006722454.1;XP_011524106.1;XP_011524112.1;XP_011524113.1;XP_016881037.1;XP_024306852.1;XP_024306853.1;XP_024306854.1;XP_024306855.1;XP_024306856.1	26521	613072	.	.	18	0.449222	0.45752	7.82071	0.00584307	0.0928464
5214	NM_001242339,NM_001323067,NM_001323068,NM_001323069,NM_001323070,NM_001323071,NM_001323072,NM_001323073,NM_001323074,NM_001345944,NM_002627,XM_005252465,XM_005252466,XM_006717449,XM_024448038	PFKP	phosphofructokinase, platelet	protein_coding	NP_001229268.1;NP_001309996.1;NP_001309997.1;NP_001309998.1;NP_001309999.1;NP_001310000.1;NP_001310001.1;NP_001310002.1;NP_001310003.1;NP_001332873.1;NP_002618.1;XP_005252522.1;XP_005252523.1;XP_006717512.1;XP_024303806.1	8878	171840	.	.	10	-0.175493	3.77947	7.81467	0.00586163	0.0930238
54737	NM_017520,XM_011535124,XR_001749584,XR_001749585,XR_001749586,XR_002957453	MPHOSPH8	M-phase phosphoprotein 8	protein_coding	NP_059990.2;XP_011533426.1	29810	611626	.	.	13	-0.0990471	4.62406	7.79837	0.00591207	0.0937059
22794	NM_007359,XM_005257163,XR_001752451,XR_002957984,XR_002957985,XR_934422	CASC3	CASC3 exon junction complex subunit	protein_coding	NP_031385.2;XP_005257220.1	17040	606504	.	.	17	0.144888	6.2725	7.7946	0.0059238	0.0937735
940	NM_001243077,NM_001243078,NM_006139,XM_011512194,XM_011512195,XM_011512197	CD28	CD28 molecule	protein_coding	NP_001230006.1;NP_001230007.1;NP_006130.1;XP_011510496.1;XP_011510497.1;XP_011510499.1	1653	186760	.	.	2	-0.233364	3.53456	7.78621	0.0059555	0.0939286
3597	NM_001560,XM_011531336,XM_017029507	IL13RA1	interleukin 13 receptor subunit alpha 1	protein_coding	NP_001551.1;XP_011529638.1;XP_016884996.1	5974	300119	.	.	X	0.217498	5.18784	7.78211	0.00597095	0.0939286
3690	NM_000212	ITGB3	integrin subunit beta 3	protein_coding	NP_000203.2	6156	173470	.	.	17	0.343968	4.31415	7.79387	0.00596527	0.0939286
28796	id-IGLV3-21	IGLV3-21	immunoglobulin lambda variable 3-21	V_segment	.	5905	.	.	IGLV3-21	22	-0.446052	1.54635	7.789	0.00596307	0.0939286
401647	NM_001010917	GOLGA7B	golgin A7 family member B	protein_coding	NP_001010917.1	31668	614189	.	.	10	-0.222524	2.92013	7.78348	0.00595853	0.0939286
3783	NM_002250,XM_005258882,XM_005258883,XR_002958313,XR_935823	KCNN4	potassium calcium-activated channel subfamily N member 4	protein_coding	NP_002241.1;XP_005258939.1;XP_005258940.1	6293	602754	.	.	19	-0.241286	3.79389	7.7778	0.00598796	0.0940783
23164	NM_001364716,NM_015134,NM_201274,XM_005256563,XM_005256564,XM_011523762,XM_011523763,XM_011523764,XM_011523765,XM_011523766,XM_011523767,XM_017024393	MPRIP	myosin phosphatase Rho interacting protein	protein_coding	NP_001351645.2;NP_055949.2;NP_958431.2;XP_005256620.1;XP_005256621.3;XP_011522064.1;XP_011522065.1;XP_011522066.1;XP_011522067.1;XP_011522068.2;XP_011522069.2;XP_016879882.1	30321	612935	.	.	17	-0.131603	5.00909	7.7705	0.00599933	0.0941393
10553	NM_001098520,NM_001098521,NM_001098522,NM_001098523,NM_006410	HTATIP2	HIV-1 Tat interactive protein 2	protein_coding	NP_001091990.1;NP_001091991.1;NP_001091992.1;NP_001091993.1;NP_006401.3	16637	605628	.	.	11	0.169829	3.7454	7.75956	0.00603393	0.0944816
51386	NM_001242923,NM_001363785,NM_016091,XM_006724260,XM_017028814	EIF3L	eukaryotic translation initiation factor 3 subunit L	protein_coding	NP_001229852.1;NP_001350714.1;NP_057175.1;XP_006724323.1;XP_016884303.1	18138	.	.	.	22	-0.115935	7.08536	7.75885	0.00603618	0.0944816
1663	NM_001257144,NM_001257145,NM_004399,NM_030653,NM_152438,XM_005253331,XM_005253333,XM_006719050,XM_011520592,XM_011520595,XM_011520597,XM_017018918,XM_017018919,XM_017018920,XM_017018921,XM_017018922,XM_017018923,XM_017018924,XM_017018925,XM_017018926,XM_017018927,XM_017018928,XM_017018929,XM_017018930,XM_017018931,XM_017018932,XM_017018933,XM_017018934,XM_017018935,XM_017018936,XM_017018937,XM_01…	DDX11	DEAD/H-box helicase 11	protein_coding	NP_001244073.1;NP_001244074.1;NP_004390.3;NP_085911.2;NP_689651.1;XP_005253388.1;XP_005253390.1;XP_006719113.1;XP_011518894.1;XP_011518897.1;XP_011518899.1;XP_016874407.1;XP_016874408.1;XP_016874409.1;XP_016874410.1;XP_016874411.1;XP_016874412.1;XP_016874413.1;XP_016874414.1;XP_016874415.1;XP_016874416.1;XP_016874417.1;XP_016874418.1;XP_016874419.1;XP_016874420.1;XP_016874421.1;XP_016874422.1;XP_…	2736	601150	.	.	12	-0.420452	3.76677	7.76566	0.00605928	0.0947252
4600	NM_002463,XM_005260983,XM_005260984,XM_011529571,XM_011529572,XM_011529573,XM_011529574,XM_024452080	MX2	MX dynamin like GTPase 2	protein_coding	NP_002454.1;XP_005261040.1;XP_005261041.1;XP_011527873.1;XP_011527874.1;XP_011527875.1;XP_011527876.1;XP_024307848.1	7533	147890	.	.	21	0.201047	6.64775	7.73959	0.00609765	0.0947538
7804	NM_001018054,NM_004631,NM_017522,NM_033300,XM_005271173,XM_005271174,XM_005271175,XM_006710881,XM_006710882,XM_011542094,XM_011542095,XM_011542096,XM_017002265,XM_017002266,XM_017002267,XM_017002268	LRP8	LDL receptor related protein 8	protein_coding	NP_001018064.1;NP_004622.2;NP_059992.3;NP_150643.2;XP_005271230.1;XP_005271231.1;XP_005271232.1;XP_006710944.1;XP_006710945.1;XP_011540396.1;XP_011540397.1;XP_011540398.1;XP_016857754.1;XP_016857755.1;XP_016857756.1;XP_016857757.1	6700	602600	.	.	1	-0.294897	0.746385	7.74047	0.00609485	0.0947538
9900	NM_001278719,NM_001328674,NM_001328675,NM_014849	SV2A	synaptic vesicle glycoprotein 2A	protein_coding	NP_001265648.1;NP_001315603.1;NP_001315604.1;NP_055664.3	20566	185860	.	.	1	-0.358605	0.362923	7.73852	0.0061011	0.0947538
10154	NM_005761,NR_037687,XM_006719186,XM_011537730,XM_011537731,XM_017018671,XM_017018672	PLXNC1	plexin C1	protein_coding	NP_005752.1;XP_006719249.1;XP_011536032.1;XP_011536033.1;XP_016874160.1;XP_016874161.1	9106	604259	.	.	12	0.215187	5.91147	7.73921	0.00610634	0.0947538
25909	NM_001323342,NM_001323343,NM_015446,NR_136586,XM_006711758,XM_011544156,XM_011544157,XR_426916,XR_949136	AHCTF1	AT-hook containing transcription factor 1	protein_coding	NP_001310271.1;NP_001310272.1;NP_056261.4;XP_006711821.1;XP_011542458.2;XP_011542459.2	24618	610853	.	.	1	0.189721	3.98126	7.74535	0.00607919	0.0947538
84948	NM_032862	TIGD5	tigger transposable element derived 5	protein_coding	NP_116251.4	18336	.	.	.	8	-0.185459	1.90215	7.74689	0.00607429	0.0947538
55893	NM_018660	ZNF395	zinc finger protein 395	protein_coding	NP_061130.1	18737	609494	.	.	8	-0.16004	3.33241	7.73353	0.00611713	0.0948042
4192	NM_001012333,NM_001012334,NM_001270550,NM_001270551,NM_001270552,NM_002391,NR_073039,XM_011520116,XM_017017764	MDK	midkine	protein_coding	NP_001012333.1;NP_001012334.1;NP_001257479.1;NP_001257480.1;NP_001257481.1;NP_002382.1;XP_011518418.1;XP_016873253.1	6972	162096	.	.	11	0.401803	-0.0267177	7.72608	0.00614116	0.0950595
51170	NM_016245,XM_011532021	HSD17B11	hydroxysteroid 17-beta dehydrogenase 11	protein_coding	NP_057329.3;XP_011530323.1	22960	612831	.	.	4	0.194753	5.29201	7.72248	0.00615419	0.0951439
101928344	XR_002958436,XR_002958437,XR_002958438,XR_002958439,XR_002958440,XR_002958441,XR_002958442,XR_002958443,XR_002958444,XR_002958445,XR_002958446	LOC101928344	uncharacterized LOC101928344, transcript variant X1	lncRNA	.	.	.	.	.	19	0.447673	1.83786	7.72249	0.00617592	0.0953625
94081	NM_001322977,NM_001322978,NM_001322980,NM_001322981,NM_001322982,NM_001322983,NM_022754	SFXN1	sideroflexin 1	protein_coding	NP_001309906.1;NP_001309907.1;NP_001309909.1;NP_001309910.1;NP_001309911.1;NP_001309912.1;NP_073591.2	16085	615569	.	.	5	-0.207662	2.54797	7.70446	0.00621143	0.0957932
10581	NM_006435	IFITM2	interferon induced transmembrane protein 2	protein_coding	NP_006426.2	5413	605578	.	.	11	0.245549	10.8316	7.70199	0.00622046	0.095815
10056	NM_005687,NR_130154,XM_006712169,XM_011510466,XM_017003110,XM_024452492	FARSB	phenylalanyl-tRNA synthetase subunit beta	protein_coding	NP_005678.3;XP_006712232.1;XP_011508768.1;XP_016858599.1;XP_024308260.1	17800	609690	.	.	2	-0.188528	2.89603	7.69877	0.00623006	0.0958454
84264	NM_001290137,NM_001290139,NM_001323635,NM_001323636,NM_001365282,NM_032304,XM_005255631,XM_005255632,XM_011522712	HAGHL	hydroxyacylglutathione hydrolase like	protein_coding	NP_001277066.1;NP_001277068.1;NP_001310564.1;NP_001310565.1;NP_001352211.1;NP_115680.1;XP_005255688.1;XP_005255689.1;XP_011521014.1	14177	.	.	.	16	-0.289772	1.77975	7.69641	0.00623782	0.0958473
3043	NM_000518	HBB	hemoglobin subunit beta	protein_coding	NP_000509.1	4827	141900	.	.	11	0.310605	17.2241	7.6898	0.00627189	0.0959019
4289	NM_001145354,NM_001321316,NM_013255,XM_006715993,XM_011516224,XM_024446766,XM_024446767	MKLN1	muskelin 1	protein_coding	NP_001138826.1;NP_001308245.1;NP_037387.2;XP_006716056.1;XP_011514526.1;XP_024302534.1;XP_024302535.1	7109	605623	.	.	7	0.196948	3.52882	7.68749	0.00626719	0.0959019
29094	NM_014181	LGALSL	galectin like	protein_coding	NP_054900.2	25012	617902	.	.	2	0.283597	2.09309	7.69083	0.00625616	0.0959019
30845	NM_014600,XM_011532806	EHD3	EH domain containing 3	protein_coding	NP_055415.1;XP_011531108.1	3244	605891	.	.	2	0.221102	2.60001	7.6877	0.00626648	0.0959019
55316	NM_018346,NR_130911	RSAD1	radical S-adenosyl methionine domain containing 1	protein_coding	NP_060816.1	25634	.	.	.	17	-0.138413	3.75189	7.67317	0.00631463	0.0964381
283149	NM_001378213,NM_001378214,NM_182557,NR_165445,XM_005271513,XM_006718815,XM_011542756,XM_017017572,XM_017017573,XM_017017574	BCL9L	BCL9 like	protein_coding	NP_001365142.1;NP_001365143.1;NP_872363.1;XP_005271570.1;XP_006718878.1;XP_011541058.1;XP_016873061.1;XP_016873062.1;XP_016873063.1	23688	609004	.	.	11	-0.194543	5.63253	7.665	0.00634519	0.0967873
9941	NM_001145464,NM_005107,NR_134938,NR_153322,NR_153323,NR_153324,NR_153325,NR_153326,NR_153327,NR_153328,NR_153329,NR_153330,XM_005265635,XM_006713442,XM_017007584,XM_017007585,XM_017007586,XM_017007587,XM_017007588,XM_017007589,XM_017007590,XM_017007591,XM_017007592,XM_017007593,XM_017007594,XM_024453847,XM_024453848,XM_024453849,XR_940528,XR_940529,XR_940530	EXOG	exo/endonuclease G	protein_coding	NP_001138936.1;NP_005098.2;XP_005265692.1;XP_006713505.1;XP_016863073.1;XP_016863074.1;XP_016863075.1;XP_016863076.1;XP_016863077.1;XP_016863078.1;XP_016863079.1;XP_016863080.1;XP_016863081.1;XP_016863082.1;XP_016863083.1;XP_024309615.1;XP_024309616.1;XP_024309617.1	3347	604051	.	.	3	-0.242533	1.43005	7.65528	0.0063744	0.0970684
285367	NM_001142547,NM_001351736,NM_001351737,NM_001351738,NM_173659,XM_024453471,XM_024453472	RPUSD3	RNA pseudouridine synthase D3	protein_coding	NP_001136019.1;NP_001338665.1;NP_001338666.1;NP_001338667.1;NP_775930.2;XP_024309239.1;XP_024309240.1	28437	617759	.	.	3	-0.159242	3.36684	7.6539	0.00637907	0.0970684
6938	NM_001306219,NM_001306220,NM_001322151,NM_001322152,NM_001322154,NM_001322156,NM_001322157,NM_001322158,NM_001322159,NM_001322161,NM_001322162,NM_001322164,NM_001322165,NM_003205,NM_207036,NM_207037,NM_207038,NM_207040,XM_011521959,XM_011521960,XM_011521961,XM_011521962,XM_011521963,XM_011521965,XM_011521966,XM_011521967,XM_011521969,XM_017022520	TCF12	transcription factor 12	protein_coding	NP_001293148.1;NP_001293149.1;NP_001309080.1;NP_001309081.1;NP_001309083.1;NP_001309085.1;NP_001309086.1;NP_001309087.1;NP_001309088.1;NP_001309090.1;NP_001309091.1;NP_001309093.1;NP_001309094.1;NP_003196.1;NP_996919.1;NP_996920.1;NP_996921.1;NP_996923.1;XP_011520261.1;XP_011520262.1;XP_011520263.1;XP_011520264.1;XP_011520265.1;XP_011520267.1;XP_011520268.1;XP_011520269.1;XP_011520271.1;XP_016878…	11623	600480	.	.	15	-0.229043	2.08726	7.6446	0.00641038	0.0974016
27297	NM_001040647,NM_001040648,NM_001142414,NM_014478,NR_024548	CRCP	CGRP receptor component	protein_coding	NP_001035737.1;NP_001035738.1;NP_001135886.1;NP_055293.1	17888	606121	.	.	7	-0.143599	2.96506	7.6428	0.00641646	0.0974016
2791	NM_004126	GNG11	G protein subunit gamma 11	protein_coding	NP_004117.1	4403	604390	.	.	7	0.308022	2.89686	7.64342	0.00643089	0.0975028
1855	NM_001330311,NM_004421,XM_005244732,XM_005244733	DVL1	dishevelled segment polarity protein 1	protein_coding	NP_001317240.1;NP_004412.2;XP_005244789.1;XP_005244790.1	3084	601365	.	.	1	-0.15176	3.44708	7.62575	0.00647438	0.0975737
4052	NM_000627,NM_001166264,NM_001166265,NM_001166266,NM_206943,XM_005264317,XM_005264318,XM_011532853,XM_011532855,XM_011532856,XM_011532857,XM_011532858,XM_011532859,XM_011532860,XM_011532861,XM_011532862,XM_017004108,XM_017004109,XM_017004110,XM_024452888,XM_024452889,XM_024452890	LTBP1	latent transforming growth factor beta binding protein 1	protein_coding	NP_000618.4;NP_001159736.2;NP_001159737.2;NP_001159738.2;NP_996826.3;XP_005264374.1;XP_005264375.1;XP_011531155.1;XP_011531157.1;XP_011531158.1;XP_011531159.1;XP_011531160.1;XP_011531161.1;XP_011531162.1;XP_011531163.1;XP_011531164.1;XP_016859597.1;XP_016859598.1;XP_016859599.1;XP_024308656.1;XP_024308657.1;XP_024308658.1	6714	150390	.	.	2	0.418377	0.66301	7.62633	0.00647242	0.0975737
4691	NM_005381	NCL	nucleolin	protein_coding	NP_005372.2	7667	164035	.	.	2	-0.136858	6.06937	7.63443	0.00644485	0.0975737
55793	NM_001040217,NM_001163258,NM_001163259,NM_001163260,NM_001319998,NM_001376664,NM_001376665,NM_001376666,NM_001376667,NM_001376668,NM_001376669,NM_001376670,NM_001376671,NM_001376672,NM_001376673,NM_001376674,NM_018379,XM_005245325,XM_011509759,XM_017001770,XM_017001771,XM_017001777	MINDY1	MINDY lysine 48 deubiquitinase 1	protein_coding	NP_001035307.2;NP_001156730.2;NP_001156731.2;NP_001156732.2;NP_001306927.2;NP_001363593.1;NP_001363594.1;NP_001363595.1;NP_001363596.1;NP_001363597.1;NP_001363598.1;NP_001363599.1;NP_001363600.1;NP_001363601.1;NP_001363602.1;NP_001363603.1;NP_060849.3;XP_005245382.1;XP_011508061.1;XP_016857259.1;XP_016857260.1;XP_016857266.1	25648	618407	.	.	1	0.196955	5.57883	7.63304	0.00645158	0.0975737
126070	NM_152357,XM_005259731,XM_017026254	ZNF440	zinc finger protein 440	protein_coding	NP_689570.2;XP_005259788.1;XP_016881743.1	20874	.	.	.	19	-0.255265	1.33272	7.62668	0.00647122	0.0975737
2113	NM_001143820,NM_001162422,NM_001330451,NM_005238,XM_011542650,XM_017017314,XM_017017315,XM_017017317	ETS1	ETS proto-oncogene 1, transcription factor	protein_coding	NP_001137292.1;NP_001155894.1;NP_001317380.1;NP_005229.1;XP_011540952.1;XP_016872803.1;XP_016872804.1;XP_016872806.1	3488	164720	.	.	11	-0.195097	6.10788	7.61852	0.0065004	0.0978485
4001	NM_001198557,NM_005573,NR_134488	LMNB1	lamin B1	protein_coding	NP_001185486.1;NP_005564.1	6637	150340	.	.	5	0.235763	3.93399	7.6154	0.00652125	0.0978663
4215	NM_001330431,NM_001363768,NM_002401,NM_203351,XM_005257378,XR_934463	MAP3K3	mitogen-activated protein kinase kinase kinase 3	protein_coding	NP_001317360.1;NP_001350697.1;NP_002392.2;NP_976226.1;XP_005257435.1	6855	602539	.	.	17	0.133141	6.35256	7.61103	0.00652483	0.0978663
23401	NM_012083	FRAT2	FRAT regulator of WNT signaling pathway 2	protein_coding	NP_036215.1	16048	605006	.	.	10	0.198014	7.12705	7.60874	0.00653272	0.0978663
105373105	XR_001755765,XR_001755766,XR_001755767,XR_001755768,XR_001755769,XR_001756035,XR_001756036,XR_001756037,XR_001756038,XR_001756039,XR_001756040,XR_001756041,XR_950580,XR_951291,XR_951292	LOC105373105	uncharacterized LOC105373105, transcript variant X4	lncRNA	.	.	.	.	.	X;Y	-0.415972	1.42579	7.61378	0.00653049	0.0978663
4058	NM_001135685,NM_002344,NM_206961,XM_011521556,XM_011521557,XM_017022181,XM_017022182,XM_017022183,XM_024449918,XM_024449919,XR_001751277,XR_001751279	LTK	leukocyte receptor tyrosine kinase	protein_coding	NP_001129157.1;NP_002335.2;NP_996844.1;XP_011519858.1;XP_011519859.1;XP_016877670.1;XP_016877671.1;XP_016877672.1;XP_024305686.1;XP_024305687.1	6721	151520	.	.	15	-0.371503	2.66786	7.60354	0.00658052	0.0982737
6747	NM_001308197,NM_001308204,NM_001308205,NM_007107	SSR3	signal sequence receptor subunit 3	protein_coding	NP_001295126.1;NP_001295133.1;NP_001295134.1;NP_009038.1	11325	606213	.	.	3	-0.137965	3.92141	7.59409	0.00658338	0.0982737
90550	NM_001270679,NM_001270680,NM_138357,NR_073062,XM_017016882	MCU	mitochondrial calcium uniporter	protein_coding	NP_001257608.1;NP_001257609.1;NP_612366.1;XP_016872371.1	23526	614197	.	.	10	0.19263	2.27052	7.59693	0.00657352	0.0982737
6272	NM_001205228,NM_002959,XM_005271100,XM_005271101,XM_005271102,XM_006710812	SORT1	sortilin 1	protein_coding	NP_001192157.1;NP_002950.3;XP_005271157.1;XP_005271158.1;XP_005271159.1;XP_006710875.1	11186	602458	.	.	1	0.159755	4.17886	7.5742	0.00665282	0.0987127
6804	NM_001165903,NM_004603,XM_017012567,XR_242263,XR_927527	STX1A	syntaxin 1A	protein_coding	NP_001159375.1;NP_004594.1;XP_016868056.1	11433	186590	.	.	7	-0.225353	0.989335	7.57229	0.00665954	0.0987127
8717	NM_001323552,NM_003789,XM_005256213,XM_017023815	TRADD	TNFRSF1A associated via death domain	protein_coding	NP_001310481.1;NP_003780.1;XP_005256270.1;XP_016879304.1	12030	603500	.	.	16	-0.113348	4.83346	7.57225	0.00665968	0.0987127
23604	NM_001363730,NM_014326,XM_011521413,XM_011521414,XM_011521415,XM_011521417,XM_011521421,XM_017022043,XM_017022044,XM_017022045,XM_017022046,XM_017022047,XM_017022048,XM_017022049,XM_017022050,XM_017022051,XM_017022052	DAPK2	death associated protein kinase 2	protein_coding	NP_001350659.1;NP_055141.2;XP_011519715.1;XP_011519716.1;XP_011519717.1;XP_011519719.1;XP_011519723.1;XP_016877532.1;XP_016877533.1;XP_016877534.1;XP_016877535.1;XP_016877536.1;XP_016877537.1;XP_016877538.1;XP_016877539.1;XP_016877540.1;XP_016877541.1	2675	616567	.	.	15	0.217039	5.13526	7.58592	0.00662162	0.0987127
26984	NM_012430,XM_011512673,XM_011512675,XM_011512676	SEC22A	SEC22 homolog A, vesicle trafficking protein	protein_coding	NP_036562.2;XP_011510975.1;XP_011510977.1;XP_011510978.1	20260	612442	.	.	3	-0.233755	1.32316	7.57218	0.00665991	0.0987127
57688	NM_020928,XM_017009677,XM_024446139,XM_024446140	ZSWIM6	zinc finger SWIM-type containing 6	protein_coding	NP_065979.1;XP_016865166.1;XP_024301907.1;XP_024301908.1	29316	615951	.	.	5	0.250636	2.27509	7.57532	0.0066489	0.0987127
3577	NM_000634	CXCR1	C-X-C motif chemokine receptor 1	protein_coding	NP_000625.1	6026	146929	.	.	2	0.23847	9.01341	7.5621	0.00669544	0.0988895
4775	NM_004555,NM_173163,NM_173165	NFATC3	nuclear factor of activated T cells 3	protein_coding	NP_004546.1;NP_775186.1;NP_775188.1	7777	602698	.	.	16	-0.10504	5.49194	7.56414	0.00668824	0.0988895
84333	NM_001256549,NM_001257101,NM_032373,NR_046310,NR_046435,XM_006718030,XM_011540271,XM_011540272,XM_017016776,XM_017016777,XM_017016778	PCGF5	polycomb group ring finger 5	protein_coding	NP_001243478.1;NP_001244030.1;NP_115749.2;XP_006718093.1;XP_011538573.1;XP_011538574.1;XP_016872265.1;XP_016872266.1;XP_016872267.1	28264	617407	.	.	10	0.316512	5.64372	7.57649	0.00668477	0.0988895
2534	NM_001370529,NM_002037,NM_153047,NM_153048,XM_005266892,XM_017010650,XM_017010651,XM_017010652,XM_017010653,XM_017010655	FYN	FYN proto-oncogene, Src family tyrosine kinase	protein_coding	NP_001357458.1;NP_002028.1;NP_694592.1;NP_694593.1;XP_005266949.1;XP_016866139.1;XP_016866140.1;XP_016866141.1;XP_016866142.1;XP_016866144.1	4037	137025	.	.	6	-0.128737	5.97784	7.55049	0.00673661	0.0993807
57406	NM_001320126,NM_020676,XM_005265334,XM_005265335	ABHD6	abhydrolase domain containing 6, acylglycerol lipase	protein_coding	NP_001307055.1;NP_065727.4;XP_005265391.1;XP_005265392.1	21398	616966	.	.	3	-0.222513	1.15645	7.54429	0.00675869	0.0995896
6556	NM_000578,XM_005246793,XM_005246794,XM_006712709,XM_006712710,XM_006712711,XM_011511684,XM_011511685,XM_017004765,XM_017004766,XM_017004767,XR_427107,XR_427108	SLC11A1	solute carrier family 11 member 1	protein_coding	NP_000569.3;XP_005246850.1;XP_005246851.1;XP_006712772.1;XP_006712773.1;XP_006712774.1;XP_011509986.1;XP_011509987.1;XP_016860254.1;XP_016860255.1;XP_016860256.1	10907	600266	.	.	2	0.231082	8.11206	7.53975	0.00677617	0.0996583
60312	NM_001134647,NM_001371090,NM_001371091,NM_198595,XM_006713909,XM_011513544,XM_017008535,XM_017008536	AFAP1	actin filament associated protein 1	protein_coding	NP_001128119.1;NP_001358019.1;NP_001358020.1;NP_940997.1;XP_006713972.1;XP_011511846.1;XP_016864024.1;XP_016864025.1	24017	608252	.	.	4	0.313571	1.42854	7.53633	0.00678713	0.0996583
146206	NM_001013838,NM_001317026,XM_011522874,XM_011522875,XM_017022953,XR_001751843	CARMIL2	capping protein regulator and myosin 1 linker 2	protein_coding	NP_001013860.1;NP_001303955.1;XP_011521176.1;XP_011521177.2;XP_016878442.1	27089	610859	.	.	16	-0.205555	5.0008	7.5397	0.00678193	0.0996583
5362	NM_025179,XM_005273164,XM_005273165,XR_002956815	PLXNA2	plexin A2	protein_coding	NP_079455.3;XP_005273221.1;XP_005273222.1	9100	601054	.	.	1	0.312502	1.71924	7.51855	0.00685114	0.0998132
8648	NM_001362950,NM_001362952,NM_001362954,NM_001362955,NM_003743,NM_147223,NM_147233,XM_005264625,XM_005264626	NCOA1	nuclear receptor coactivator 1	protein_coding	NP_001349879.1;NP_001349881.1;NP_001349883.1;NP_001349884.1;NP_003734.3;NP_671756.1;NP_671766.1;XP_005264682.1;XP_005264683.1	7668	602691	.	.	2	0.151917	4.96575	7.51797	0.00685327	0.0998132
9262	NM_004226,XM_011512168,XM_011512169,XM_011512170,XM_011512171	STK17B	serine/threonine kinase 17b	protein_coding	NP_004217.1;XP_011510470.1;XP_011510471.1;XP_011510472.1;XP_011510473.1	11396	604727	.	.	2	0.148187	5.1876	7.52663	0.00682198	0.0998132
65018	NM_032409	PINK1	PTEN induced kinase 1	protein_coding	NP_115785.1	14581	608309	.	.	1	0.175364	5.99712	7.52088	0.00684272	0.0998132
79050	NM_024078,XM_017019960,XR_944714	NOC4L	nucleolar complex associated 4 homolog	protein_coding	NP_076983.1;XP_016875449.1	28461	612819	.	.	12	-0.190619	3.2875	7.5289	0.00681381	0.0998132
114785	NM_052897,XM_005268617,XM_005268618,XM_005268620,XM_006719217,XM_006719218,XM_011537851,XR_001748569,XR_002957286,XR_429073,XR_429075,XR_429076,XR_429078,XR_429079	MBD6	methyl-CpG binding domain protein 6	protein_coding	NP_443129.3;XP_005268674.1;XP_005268675.1;XP_005268677.1;XP_006719280.1;XP_006719281.1;XP_011536153.1	20445	.	.	.	12	0.192156	6.87918	7.52517	0.00682725	0.0998132
115509	NM_138447,NR_073480,NR_073481,NR_073482,NR_104166	ZNF689	zinc finger protein 689	protein_coding	NP_612456.1	25173	618033	.	.	16	-0.173737	2.01119	7.52211	0.00683829	0.0998132
104	NM_001112,NM_001160230,NM_001346687,NM_001346688,NM_015833,NM_015834,NR_027672,NR_027673,NR_027674,NR_073200,NR_144483,XM_006723954,XM_011529425,XM_011529432,XM_017028242,XM_017028243,XM_017028244,XM_017028245,XM_017028246,XM_017028247,XM_017028248,XM_017028249,XM_017028250,XM_017028251,XM_017028253,XM_017028254,XM_017028255,XM_024452043,XR_001754786,XR_001754787,XR_001754791,XR_001754792,XR_0017…	ADARB1	adenosine deaminase RNA specific B1	protein_coding	NP_001103.1;NP_001153702.1;NP_001333616.1;NP_001333617.1;NP_056648.1;NP_056649.1;XP_006724017.1;XP_011527727.1;XP_011527734.1;XP_016883731.1;XP_016883732.1;XP_016883733.1;XP_016883734.1;XP_016883735.1;XP_016883736.1;XP_016883737.1;XP_016883738.1;XP_016883739.1;XP_016883740.1;XP_016883742.1;XP_016883743.1;XP_016883744.1;XP_024307811.1	226	601218	.	.	21	-0.171442	3.53902	7.51114	0.00687802	0.0998265
79652	NM_001256541,NM_024600	TMEM204	transmembrane protein 204	protein_coding	NP_001243470.1;NP_078876.2	14158	611002	.	.	16	-0.241685	3.67231	7.51492	0.0068774	0.0998265
643784	gene-NAIPP3	NAIPP3	NAIP pseudogene 3	pseudogene	.	54493	.	.	.	5	0.842486	0.633398	7.5253	0.00687177	0.0998265
285489	NM_001164673,NM_001256896,NM_001301071,NM_001363811,NM_173660,XM_011513435,XM_011513437	DOK7	docking protein 7	protein_coding	NP_001158145.1;NP_001243825.1;NP_001288000.1;NP_001350740.1;NP_775931.3;XP_011511737.1;XP_011511739.1	26594	610285	.	.	4	-0.470091	-0.153532	7.50882	0.00688646	0.0998338
6711	NM_003128,NM_178313,XM_005264517,XM_005264518,XM_006712087,XM_017004779,XM_017004780,XM_017004781,XR_002959325	SPTBN1	spectrin beta, non-erythrocytic 1	protein_coding	NP_003119.2;NP_842565.2;XP_005264574.1;XP_005264575.1;XP_006712150.1;XP_016860268.1;XP_016860269.1;XP_016860270.1	11275	182790	.	.	2	-0.183273	4.14092	7.50531	0.00689923	0.0999037
51031	NM_001366247,NM_001366248,NM_001366249,NM_001366250,NM_016080,XM_024450778	GLOD4	glyoxalase domain containing 4	protein_coding	NP_001353176.1;NP_001353177.1;NP_001353178.1;NP_001353179.1;NP_057164.3;XP_024306546.1	14111	.	.	.	17	-0.212026	2.96393	7.50262	0.00690906	0.099931
4240	NM_001114614,NM_001310319,NM_001310320,NM_001310321,NM_005928,XM_017022206,XM_024449930,XR_931838	MFGE8	milk fat globule EGF and factor V/VIII domain containing	protein_coding	NP_001108086.1;NP_001297248.1;NP_001297249.1;NP_001297250.1;NP_005919.2;XP_016877695.1;XP_024305698.1	7036	602281	.	.	15	-0.203878	2.66238	7.49789	0.00692633	0.0999506
60560	NM_001321881,NM_001321882,NM_024635,XM_005252127,XM_011518903,XM_011518904,XM_017015012,XM_024447648,XM_024447649	NAA35	N-alpha-acetyltransferase 35, NatC auxiliary subunit	protein_coding	NP_001308810.1;NP_001308811.1;NP_078911.3;XP_005252184.1;XP_011517205.1;XP_011517206.1;XP_016870501.1;XP_024303416.1;XP_024303417.1	24340	.	.	.	9	-0.295095	1.45629	7.49918	0.00692162	0.0999506
102724190	NR_110553	LINC02289	long intergenic non-protein coding RNA 2289	lncRNA	.	53205	.	.	.	14	0.589752	-0.425403	7.49379	0.00694136	0.100053
919	NM_000734,NM_001378515,NM_001378516,NM_198053,XM_011510144,XM_011510145	CD247	CD247 molecule	protein_coding	NP_000725.1;NP_001365444.1;NP_001365445.1;NP_932170.1;XP_011508446.1;XP_011508447.1	1677	186780	.	.	1	-0.15491	6.20053	7.47681	0.00700392	0.100334
4671	NM_001346870,NM_004536,NM_022892	NAIP	NLR family apoptosis inhibitory protein	protein_coding	NP_001333799.1;NP_004527.2;NP_075043.1	7634	600355	.	.	5	0.304755	4.28328	7.48652	0.00700379	0.100334
10184	NM_005779,XM_006714515,XM_024454321,XM_024454322,XM_024454323,XM_024454324,XM_024454325,XR_948226	LHFPL2	LHFPL tetraspan subfamily member 2	protein_coding	NP_005770.1;XP_006714578.1;XP_024310089.1;XP_024310090.1;XP_024310091.1;XP_024310092.1;XP_024310093.1	6588	609718	.	.	5	0.256124	1.7985	7.4755	0.00700878	0.100334
27043	NM_001278241,NM_014389	PELP1	proline, glutamate and leucine rich protein 1	protein_coding	NP_001265170.1;NP_055204.4	30134	609455	.	.	17	-0.162293	4.30339	7.48376	0.00697824	0.100334
90861	NM_144570	JPT2	Jupiter microtubule associated homolog 2	protein_coding	NP_653171.1	14137	.	.	.	16	-0.147713	3.10739	7.48264	0.00698239	0.100334
124401	NM_001242929,NM_001308089,NM_001324129,NM_001324130,NM_133450,NR_040252,XM_005255119,XM_005255121,XM_011522372,XM_011522373,XM_011522374,XM_011522378,XM_017022935,XM_017022936,XM_024450152,XM_024450153,XM_024450154,XR_001751840,XR_002957774	ANKS3	ankyrin repeat and sterile alpha motif domain containing 3	protein_coding	NP_001229858.1;NP_001295018.1;NP_001311058.1;NP_001311059.1;NP_597707.1;XP_005255176.1;XP_005255178.1;XP_011520674.1;XP_011520675.1;XP_011520676.1;XP_011520680.1;XP_016878424.1;XP_016878425.1;XP_024305920.1;XP_024305921.1;XP_024305922.1	29422	617310	.	.	16	-0.196551	2.53278	7.48173	0.00698572	0.100334
51411	NM_001290007,NM_001290008,NM_001290009,NM_001364779,NM_001364780,NM_001364781,NM_016293,XM_024449016,XR_001748746	BIN2	bridging integrator 2	protein_coding	NP_001276936.1;NP_001276937.2;NP_001276938.1;NP_001351708.1;NP_001351709.1;NP_001351710.1;NP_057377.4;XP_024304784.1	1053	605936	.	.	12	0.120553	7.60094	7.47119	0.00702475	0.100448
28465	id-IGHV1-46	IGHV1-46	immunoglobulin heavy variable 1-46	V_segment	.	5554	.	.	IGHV1-46	14	-0.546655	-0.034522	7.46093	0.00706302	0.100831
399972	NR_033839	GSEC	G-quadruplex forming sequence containing lncRNA	lncRNA	.	48645	.	.	.	11	0.318762	1.27075	7.4597	0.00706753	0.100831
2215	NM_000570,NM_001244753,NM_001271035,NM_001271036,NM_001271037	FCGR3B	Fc fragment of IgG receptor IIIb	protein_coding	NP_000561.3;NP_001231682.2;NP_001257964.2;NP_001257965.1;NP_001257966.1	3620	610665	.	.	1	0.305393	9.53212	7.46135	0.00708228	0.100926
550643	NM_001348129,XM_024452394	NBDY	negative regulator of P-body association	protein_coding	NP_001335058.1;XP_024308162.1	50713	300992	.	.	X	-0.196786	2.91846	7.44918	0.00710697	0.101164
9121	NM_001271765,NM_001369668,NM_004695,XM_005257790,XM_011525462,XM_017025293	SLC16A5	solute carrier family 16 member 5	protein_coding	NP_001258694.1;NP_001356597.1;NP_004686.1;XP_005257847.1;XP_011523764.1;XP_016880782.1	10926	603879	.	.	17	0.177719	4.84677	7.44036	0.00714021	0.101522
3049	NM_005331	HBQ1	hemoglobin subunit theta 1	protein_coding	NP_005322.1	4833	142240	.	.	16	0.349877	3.78038	7.44617	0.00716102	0.101588
3431	NM_001185015,NM_001378442,NM_001378443,NM_001378444,NM_001378445,NM_001378446,NM_001378447,NM_004509,NM_004510,NM_080424,XM_011511090,XM_011511091,XM_011511092,XM_017003968,XM_017003969,XM_024452850	SP110	SP110 nuclear body protein	protein_coding	NP_001171944.1;NP_001365371.1;NP_001365372.1;NP_001365373.1;NP_001365374.1;NP_001365375.1;NP_001365376.1;NP_004500.4;NP_004501.4;NP_536349.3;XP_011509392.1;XP_011509393.1;XP_011509394.1;XP_016859457.1;XP_016859458.1;XP_024308618.1	5401	604457	.	.	2	0.150594	5.78958	7.43673	0.00715393	0.101588
3710	NM_002224,XM_011514577,XM_017010832	ITPR3	inositol 1,4,5-trisphosphate receptor type 3	protein_coding	NP_002215.2;XP_011512879.1;XP_016866321.1	6182	147267	.	.	6	-0.195524	4.46628	7.42296	0.00720866	0.102148
222068	NM_001303058,NM_001303059,NM_001303060,NM_001303061,NM_001303062,NM_182547	TMED4	transmembrane p24 trafficking protein 4	protein_coding	NP_001289987.1;NP_001289988.1;NP_001289989.1;NP_001289990.1;NP_001289991.1;NP_872353.2	22301	612038	.	.	7	-0.084126	4.37555	7.41697	0.00722908	0.102322
55140	NM_001284220,NM_001284222,NM_001284224,NM_001284225,NM_001284226,NM_018091,XM_006716354,XM_017013604,XM_024447184,XM_024447185	ELP3	elongator acetyltransferase complex subunit 3	protein_coding	NP_001271149.1;NP_001271151.1;NP_001271153.1;NP_001271154.1;NP_001271155.1;NP_060561.3;XP_006716417.1;XP_016869093.1;XP_024302952.1;XP_024302953.1	20696	612722	.	.	8	-0.150883	3.25008	7.40203	0.00728646	0.102903
55846	NM_018463,NR_130744,NR_147202,XM_005253707,XM_005253709,XM_017019641,XM_024449057,XR_001748810,XR_001748811,XR_001748812,XR_002957351,XR_002957352,XR_002957353,XR_002957354,XR_002957355,XR_002957356,XR_002957357,XR_002957358,XR_002957359,XR_002957360	ITFG2	integrin alpha FG-GAP repeat containing 2	protein_coding	NP_060933.3;XP_005253764.1;XP_005253766.1;XP_016875130.1;XP_024304825.1	30879	617421	.	.	12	-0.137654	3.58683	7.4023	0.00728541	0.102903
87	NM_001102,NM_001130004,NM_001130005,XM_011537265,XM_011537266,XM_011537267,XM_011537268,XM_017021720,XM_017021721,XM_017021722,XM_017021723,XM_017021725,XM_017021726,XM_017021727,XM_017021728	ACTN1	actinin alpha 1	protein_coding	NP_001093.1;NP_001123476.1;NP_001123477.1;XP_011535567.1;XP_011535568.1;XP_011535569.1;XP_011535570.1;XP_016877209.1;XP_016877210.1;XP_016877211.1;XP_016877212.1;XP_016877214.1;XP_016877215.1;XP_016877216.1;XP_016877217.1	163	102575	.	.	14	0.191856	7.07594	7.38072	0.00736914	0.102918
917	NM_000073,XM_005271724,XM_006718941	CD3G	CD3g molecule	protein_coding	NP_000064.1;XP_005271781.1;XP_006719004.1	1675	186740	.	.	11	-0.256177	3.32998	7.39465	0.00732847	0.102918
3633	NM_001297434,NM_001350227,NM_001350228,NM_001365820,NM_001365821,NM_001365822,NM_001365823,NM_001365824,NM_001365825,NM_005540,NR_158628,NR_158629,NR_158630,NR_158631,XM_011541392,XM_011541393,XM_017001206,XM_024446762,XR_946643,XR_946644	INPP5B	inositol polyphosphate-5-phosphatase B	protein_coding	NP_001284363.1;NP_001337156.1;NP_001337157.1;NP_001352749.1;NP_001352750.1;NP_001352751.1;NP_001352752.1;NP_001352753.1;NP_001352754.1;NP_005531.2;XP_011539694.1;XP_011539695.1;XP_016856695.1;XP_024302530.1	6077	147264	.	.	1	-0.165672	3.68485	7.38298	0.00736029	0.102918
5966	NM_001291746,NM_002908,XM_011533010,XM_017004627	REL	REL proto-oncogene, NF-kB subunit	protein_coding	NP_001278675.1;NP_002899.1;XP_011531312.1;XP_016860116.1	9954	164910	.	.	2	0.20651	2.94034	7.39853	0.00729998	0.102918
6535	NM_001142805,NM_001142806,NM_005629	SLC6A8	solute carrier family 6 member 8	protein_coding	NP_001136277.1;NP_001136278.1;NP_005620.1	11055	300036	.	.	X	0.364257	4.05254	7.40384	0.00732543	0.102918
9696	NM_014675,XM_006711058,XM_011542468,XM_011542470,XM_017002913,XM_017002914,XM_017002915,XM_024451090,XM_024451092,XR_002958163,XR_002958164	CROCC	ciliary rootlet coiled-coil, rootletin	protein_coding	NP_055490.4;XP_006711121.1;XP_011540770.2;XP_011540772.2;XP_016858402.2;XP_016858403.2;XP_016858404.2;XP_024306858.1;XP_024306860.1	21299	615776	.	.	1	-0.164029	3.8572	7.3822	0.00736337	0.102918
10455	NM_001166010,NM_006117,NM_206836,NR_028588,XM_006714957,XM_017010170	ECI2	enoyl-CoA delta isomerase 2	protein_coding	NP_001159482.1;NP_006108.2;NP_996667.2;XP_006715020.1;XP_016865659.1	14601	608024	.	.	6	-0.182719	2.88455	7.37702	0.00738358	0.102918
10677	NM_006576,XM_017018710,XM_017018711,XM_017018712,XM_017018713,XM_017018714,XM_017018715,XM_024448800	AVIL	advillin	protein_coding	NP_006567.3;XP_016874199.1;XP_016874200.1;XP_016874201.1;XP_016874202.1;XP_016874203.1;XP_016874204.1;XP_024304568.1	14188	613397	.	.	12	0.292082	2.50094	7.38031	0.00737643	0.102918
11076	NM_007030,XM_005248237,XM_017008993,XM_024454346	TPPP	tubulin polymerization promoting protein	protein_coding	NP_008961.1;XP_005248294.2;XP_016864482.1;XP_024310114.1	24164	608773	.	.	5	-0.425448	0.0796523	7.3916	0.00732682	0.102918
65084	NM_001168724,NM_022918,NR_033149,XM_017018141,XM_017018142	TMEM135	transmembrane protein 135	protein_coding	NP_001162195.1;NP_075069.3;XP_016873630.1;XP_016873631.1	26167	616360	.	.	11	-0.446388	0.293801	7.37646	0.00738576	0.102918
79758	NM_001031719,NM_001270424,NM_001377533,NM_001377929,NM_001377930,NM_001377931,NM_001377932,NM_001377933,NM_024705,NR_165330,NR_165332,NR_165333	DHRS12	dehydrogenase/reductase 12	protein_coding	NP_001026889.1;NP_001257353.1;NP_001364462.1;NP_001364858.1;NP_001364859.1;NP_001364860.1;NP_001364861.1;NP_001364862.1;NP_078981.1	25832	616163	.	.	13	0.225468	4.02206	7.3911	0.0073392	0.102918
286128	NM_001271156,NM_173832	ZFP41	ZFP41 zinc finger protein	protein_coding	NP_001258085.3;NP_776193.3	26786	.	.	.	8	-0.217482	1.75673	7.39499	0.00731367	0.102918
566	NM_001700	AZU1	azurocidin 1	protein_coding	NP_001691.1	913	162815	.	.	19	0.501951	1.6143	7.37341	0.00742995	0.102963
3437	NM_001031683,NM_001289758,NM_001289759,NM_001549	IFIT3	interferon induced protein with tetratricopeptide repeats 3	protein_coding	NP_001026853.1;NP_001276687.1;NP_001276688.1;NP_001540.2	5411	604650	.	.	10	0.379952	5.32189	7.37858	0.00742667	0.102963
9125	NM_001271634,NM_001271635,NM_005444,NR_073390,XM_011512138,XM_017005248,XM_017005249	CNOT9	CCR4-NOT transcription complex subunit 9	protein_coding	NP_001258563.1;NP_001258564.1;NP_005435.1;XP_011510440.1;XP_016860737.1;XP_016860738.1	10445	612054	.	.	2	-0.12241	3.73593	7.36784	0.00741957	0.102963
26515	NM_012192	TIMM10B	translocase of inner mitochondrial membrane 10B	protein_coding	NP_036324.1	4022	607388	.	.	11	-0.146648	2.98245	7.36816	0.00741829	0.102963
28912	id-IGKV3-20	IGKV3-20	immunoglobulin kappa variable 3-20	V_segment	.	5817	.	.	IGKV3-20	2	-0.354761	3.89884	7.38404	0.00740217	0.102963
3177	NM_001300868,NM_001300869,NM_001532,NR_125343,XM_011544974,XM_017017632,XM_017017633,XM_017017636,XM_017017638,XM_024448461,XM_024448462,XM_024448463,XM_024448464,XM_024448465,XR_001747842,XR_001747844,XR_001747845	SLC29A2	solute carrier family 29 member 2	protein_coding	NP_001287797.1;NP_001287798.1;NP_001523.2;XP_011543276.1;XP_016873121.1;XP_016873122.1;XP_016873125.1;XP_016873127.1;XP_024304229.1;XP_024304230.1;XP_024304231.1;XP_024304232.1;XP_024304233.1	11004	602110	.	.	11	-0.239133	1.81817	7.3629	0.007439	0.102974
55848	NM_018465,XM_005251510,XM_005251512,XM_011517960	PLGRKT	plasminogen receptor with a C-terminal lysine	protein_coding	NP_060935.2;XP_005251567.1;XP_005251569.1;XP_011516262.1	23633	618444	.	.	9	-0.235185	1.10991	7.36075	0.00744746	0.102978
10762	NM_007172,NM_153645,XM_005261312,XM_005261314,XM_006724103,XM_006724104,XM_011529833,XM_017028537,XM_017028538,XM_024452146	NUP50	nucleoporin 50	protein_coding	NP_009103.2;NP_705931.1;XP_005261369.1;XP_005261371.1;XP_006724166.1;XP_006724167.1;XP_011528135.1;XP_016884026.1;XP_016884027.1;XP_024307914.1	8065	604646	.	.	22	0.158891	4.57213	7.35482	0.00747091	0.103155
60490	NM_001301101,NM_001301102,NM_001301103,NM_001301104,NM_001301105,NM_021823,NR_125369,XM_017022461,XM_017022462,XM_017022463,XM_017022464,XM_017022465	PPCDC	phosphopantothenoylcysteine decarboxylase	protein_coding	NP_001288030.1;NP_001288031.1;NP_001288032.1;NP_001288033.1;NP_001288034.1;NP_068595.3;XP_016877950.1;XP_016877951.1;XP_016877952.1;XP_016877953.1;XP_016877954.1	28107	609854	.	.	15	0.167599	4.73036	7.35337	0.00747665	0.103155
533	NM_001039457,NM_001294333,NM_004047	ATP6V0B	ATPase H+ transporting V0 subunit b	protein_coding	NP_001034546.1;NP_001281262.1;NP_004038.1	861	603717	.	.	1	0.166699	7.22285	7.3418	0.00752261	0.103653
2618	NM_000819,NM_001136005,NM_001136006,NM_175085,XM_005260941,XM_006723989,XM_006723990,XM_011529526	GART	phosphoribosylglycinamide formyltransferase, phosphoribosylglycinamide synthetase, phosphoribosylaminoimidazole synthetase	protein_coding	NP_000810.1;NP_001129477.1;NP_001129478.1;NP_780294.1;XP_005260998.1;XP_006724052.1;XP_006724053.1;XP_011527828.1	4163	138440	.	.	21	-0.162748	3.13191	7.33329	0.0075566	0.103653
7097	NM_001318787,NM_001318789,NM_001318790,NM_001318791,NM_001318793,NM_001318795,NM_001318796,NM_003264,XM_011532215,XM_011532216,XM_017008573,XM_017008574,XM_017008575,XM_017008576	TLR2	toll like receptor 2	protein_coding	NP_001305716.1;NP_001305718.1;NP_001305719.1;NP_001305720.1;NP_001305722.1;NP_001305724.1;NP_001305725.1;NP_003255.2;XP_011530517.1;XP_011530518.1;XP_016864062.1;XP_016864063.1;XP_016864064.1;XP_016864065.1	11848	603028	.	.	4	0.210713	6.37733	7.33358	0.00756085	0.103653
9166	NM_001278938,NM_004215,NM_198120,XM_017013960	EBAG9	estrogen receptor binding site associated antigen 9	protein_coding	NP_001265867.1;NP_004206.1;NP_936056.1;XP_016869449.1	3123	605772	.	.	8	-0.277906	0.844957	7.33188	0.00756226	0.103653
9725	NM_014698,XM_006711841,XM_011544328,XM_011544329,XM_011544330,XM_011544331,XM_011544332,XR_001737552,XR_949163	TMEM63A	transmembrane protein 63A	protein_coding	NP_055513.2;XP_006711904.1;XP_011542630.1;XP_011542631.1;XP_011542632.1;XP_011542633.1;XP_011542634.1	29118	618685	.	.	1	-0.128486	5.91584	7.33966	0.00753112	0.103653
106660612	NR_125727,NR_125728,NR_125729,NR_132994,NR_132995,NR_132996	LINC00680	long intergenic non-protein coding RNA 680	lncRNA	.	44417	.	.	.	6	-0.401202	0.545607	7.3351	0.00754934	0.103653
2207	NM_004106	FCER1G	Fc fragment of IgE receptor Ig	protein_coding	NP_004097.1	3611	147139	.	.	1	0.198995	7.16631	7.32679	0.00758268	0.103796
5429	NM_001291969,NM_001291970,NM_006502,XM_005249186,XM_011514698,XM_024446466,XM_024446467	POLH	DNA polymerase eta	protein_coding	NP_001278898.1;NP_001278899.1;NP_006493.1;XP_005249243.1;XP_011513000.1;XP_024302234.1;XP_024302235.1	9181	603968	.	.	6	-0.196286	2.53063	7.318	0.00761808	0.103796
6397	NM_001039573,NM_001143998,NM_001143999,NM_001144001,NM_001204408,NM_001204410,NM_003003	SEC14L1	SEC14 like lipid binding 1	protein_coding	NP_001034662.3;NP_001137470.2;NP_001137471.2;NP_001137473.2;NP_001191337.2;NP_001191339.2;NP_002994.4	10698	601504	.	.	17	0.200289	7.4311	7.31697	0.00762225	0.103796
10099	NM_001168412,NM_005724,NM_198902,XM_017021857	TSPAN3	tetraspanin 3	protein_coding	NP_001161884.1;NP_005715.1;NP_944492.1;XP_016877346.1	17752	613134	.	.	15	-0.2123	2.71873	7.3227	0.0075991	0.103796
51363	NM_001270764,NM_001270765,NM_014863,NM_015892,XM_005269891,XM_005269892,XM_005269893,XM_005269894,XM_006717891,XM_011539857,XM_017016319,XM_017016320,XM_017016321	CHST15	carbohydrate sulfotransferase 15	protein_coding	NP_001257693.1;NP_001257694.1;NP_055678.2;NP_056976.2;XP_005269948.1;XP_005269949.1;XP_005269950.1;XP_005269951.1;XP_006717954.1;XP_011538159.1;XP_016871808.1;XP_016871809.1;XP_016871810.1	18137	608277	.	.	10	0.183053	6.54426	7.32163	0.00760343	0.103796
57184	NM_001321920,NM_001321921,NM_001321922,NM_001321923,NM_020447,NR_135841,NR_135842,NR_135843,NR_135844,NR_135845,NR_135846,NR_135847,NR_135848,NR_135849,NR_135850,NR_135851,NR_135852,NR_135853,NR_135854,XM_017022433,XR_002957668,XR_243117,XR_243118,XR_429468	FAM219B	family with sequence similarity 219 member B	protein_coding	NP_001308849.1;NP_001308850.1;NP_001308851.1;NP_001308852.1;NP_065180.1;XP_016877922.1	24695	.	.	.	15	-0.0941307	4.47201	7.32038	0.00760848	0.103796
9840	NM_001098815,NM_001136030,NM_001261844,NM_001351148,NM_001351149,NM_001351150,NM_001351151,NM_001351152,NM_001351153,NM_001351154,NM_001351155,NM_014796,NR_147062,NR_147063,NR_147064,NR_147065,NR_147066,NR_147067,NR_147068,NR_147069,NR_147070,NR_147071,NR_147072,NR_147073,XM_005269247,XM_006719715,XM_011539035,XM_011539037,XM_017020262,XM_017020263,XM_024449286,XR_001748928,XR_001748931	TESPA1	thymocyte expressed, positive selection associated 1	protein_coding	NP_001092285.1;NP_001129502.1;NP_001248773.1;NP_001338077.1;NP_001338078.1;NP_001338079.1;NP_001338080.1;NP_001338081.1;NP_001338082.1;NP_001338083.1;NP_001338084.1;NP_055611.1;XP_005269304.1;XP_006719778.1;XP_011537337.1;XP_011537339.1;XP_016875751.1;XP_016875752.1;XP_024305054.1	29109	615664	.	.	12	-0.198522	4.85681	7.31421	0.00763898	0.103799
23269	NM_001080541,NM_001164273,XM_005254243,XM_005254244,XM_005254245,XM_005254246,XM_005254247,XM_005254248,XM_005254249,XM_005254252,XM_005254253,XM_005254254,XM_006720443,XM_006720445,XM_011521397,XM_011521398,XM_011521399,XM_011521400,XM_017022028,XM_017022029,XM_017022030,XM_017022031,XM_017022032,XR_001751172,XR_002957629,XR_002957630	MGA	MAX dimerization protein MGA	protein_coding	NP_001074010.2;NP_001157745.1;XP_005254300.1;XP_005254301.1;XP_005254302.1;XP_005254303.1;XP_005254304.1;XP_005254305.1;XP_005254306.1;XP_005254309.1;XP_005254310.1;XP_005254311.1;XP_006720506.1;XP_006720508.1;XP_011519699.1;XP_011519700.1;XP_011519701.1;XP_011519702.1;XP_016877517.1;XP_016877518.1;XP_016877519.1;XP_016877520.1;XP_016877521.1	14010	616061	.	.	15	-0.19359	3.00917	7.31314	0.00763771	0.103799
9025	NM_003958,NM_183078,NR_046399,XM_006715241,XM_006715242,XM_017011462,XM_017011463,XM_017011464,XR_001743731,XR_001743734,XR_427853	RNF8	ring finger protein 8	protein_coding	NP_003949.1;NP_898901.1;XP_006715304.1;XP_006715305.1;XP_016866951.1;XP_016866952.1;XP_016866953.1	10071	611685	.	.	6	-0.227122	1.76815	7.30476	0.00767172	0.104132
2281	NM_001322963,NM_001322964,NM_004116,NM_054033,NR_136536,NR_136538,NR_136539,XM_011532699,XM_017003593,XM_017003594,XM_017003595,XM_017003596	FKBP1B	FKBP prolyl isomerase 1B	protein_coding	NP_001309892.1;NP_001309893.1;NP_004107.1;NP_473374.1;XP_011531001.1;XP_016859082.1;XP_016859083.1;XP_016859084.1;XP_016859085.1	3712	600620	.	.	2	0.331869	1.18884	7.28557	0.00775019	0.10463
23765	NM_001289905,NM_014339	IL17RA	interleukin 17 receptor A	protein_coding	NP_001276834.1;NP_055154.3	5985	605461	.	.	22	0.167768	7.34767	7.28358	0.0077584	0.10463
65005	NM_001300733,NM_031420,NR_125331,XR_921910	MRPL9	mitochondrial ribosomal protein L9	protein_coding	NP_001287662.1;NP_113608.1	14277	611824	.	.	1	-0.145222	3.23469	7.28868	0.00773741	0.10463
92856	NM_001320304,NM_001320305,NM_001320306,NM_001320307,NM_001320309,NM_001320310,NM_001320311,NM_001371725,NM_001371726,NM_001371728,NM_001371730,NM_001371731,NM_001371732,NM_001371733,NM_001371734,NM_033416,XM_024453220,XM_024453221	IMP4	IMP U3 small nucleolar ribonucleoprotein 4	protein_coding	NP_001307233.1;NP_001307234.1;NP_001307235.1;NP_001307236.1;NP_001307238.1;NP_001307239.1;NP_001307240.1;NP_001358654.1;NP_001358655.1;NP_001358657.1;NP_001358659.1;NP_001358660.1;NP_001358661.1;NP_001358662.1;NP_001358663.1;NP_219484.1;XP_024308988.1;XP_024308989.1	30856	612981	.	.	2	-0.1278	4.01492	7.28935	0.00773466	0.10463
114659	NM_001321350,NM_052888	LRRC37B	leucine rich repeat containing 37B	protein_coding	NP_001308279.1;NP_443120.2	29070	616558	.	.	17	-0.22351	1.64109	7.28702	0.00774424	0.10463
201164	NM_178836,XM_017024310	PLD6	phospholipase D family member 6	protein_coding	NP_849158.2;XP_016879799.2	30447	614960	.	.	17	-0.279901	1.00556	7.28679	0.00774517	0.10463
81556	NM_001136043,NM_001207058,NM_001207059,NM_001366360,NM_001366364,NM_001366365,NR_045104,NR_045105,NR_045106,NR_045901,XM_006720711,XM_011522101	INTS14	integrator complex subunit 14	protein_coding	NP_001129515.1;NP_001193987.2;NP_001193988.2;NP_001353289.1;NP_001353293.1;NP_001353294.1;XP_006720774.1;XP_011520403.1	25372	.	.	.	15	-0.163265	2.94308	7.27845	0.0077795	0.104802
4064	NM_005582,XM_005248504	CD180	CD180 molecule	protein_coding	NP_005573.2;XP_005248561.1	6726	602226	.	.	5	-0.227603	3.59305	7.2764	0.00779718	0.104811
27235	NM_001358921,NM_015697	COQ2	coenzyme Q2, polyprenyltransferase	protein_coding	NP_001345850.1;NP_056512.5	25223	609825	.	.	4	0.258152	1.01345	7.27225	0.00780515	0.104811
28973	NM_014046,XM_024446408	MRPS18B	mitochondrial ribosomal protein S18B	protein_coding	NP_054765.1;XP_024302176.1	14516	611982	.	.	6	-0.133328	3.5317	7.27561	0.00779123	0.104811
1912	NM_001330488,NM_004427,NM_198040	PHC2	polyhomeotic homolog 2	protein_coding	NP_001317417.1;NP_004418.2;NP_932157.1	3183	602979	.	.	1	0.22744	7.49459	7.27033	0.0078176	0.104866
2188	NM_022725	FANCF	FA complementation group F	protein_coding	NP_073562.1	3587	613897	.	.	11	-0.22612	1.55659	7.26444	0.00783756	0.104955
84436	NM_032423,XM_005259323,XM_006723418,XM_011527392,XM_011527394,XM_017027360,XM_017027361,XM_017027362,XM_017027363,XM_017027364,XM_017027365	ZNF528	zinc finger protein 528	protein_coding	NP_115799.2;XP_005259380.1;XP_006723481.1;XP_011525694.1;XP_011525696.1;XP_016882849.1;XP_016882850.1;XP_016882851.1;XP_016882852.1;XP_016882853.1;XP_016882854.1	29384	615580	.	.	19	-0.295986	0.673153	7.26362	0.00784095	0.104955
57510	NM_020750,NR_144392	XPO5	exportin 5	protein_coding	NP_065801.1	17675	607845	.	.	6	-0.138975	3.27052	7.25933	0.00785881	0.105082
3274	NM_001131055,NM_001367711,NR_160284,XM_006714864,XM_006714865,XM_011534548,XM_011534549,XM_017009426	HRH2	histamine receptor H2	protein_coding	NP_001124527.1;NP_001354640.1;XP_006714927.1;XP_006714928.1;XP_011532850.1;XP_011532851.1;XP_016864915.1	5183	142703	.	.	5	0.201845	6.8087	7.24823	0.00790634	0.10527
4615	NM_001172566,NM_001172567,NM_001172568,NM_001172569,NM_001365876,NM_001365877,NM_001374787,NM_001374788,NM_002468,NR_164663	MYD88	MYD88 innate immune signal transduction adaptor	protein_coding	NP_001166037.2;NP_001166038.2;NP_001166039.2;NP_001166040.2;NP_001352805.1;NP_001352806.1;NP_001361716.1;NP_001361717.1;NP_002459.3	7562	602170	.	.	3	0.135603	6.89149	7.25118	0.00789287	0.10527
51099	NM_001355186,NM_001365649,NM_001365650,NM_016006,NR_158560	ABHD5	abhydrolase domain containing 5, lysophosphatidic acid acyltransferase	protein_coding	NP_001342115.1;NP_001352578.1;NP_001352579.1;NP_057090.2	21396	604780	.	.	3	0.221921	4.47877	7.25137	0.00790476	0.10527
107984658	XR_001750901	LOC107984658	uncharacterized LOC107984658	lncRNA	.	.	.	.	.	14	0.205801	2.10108	7.24803	0.0079061	0.10527
5155	NM_002608,NM_033016	PDGFB	platelet derived growth factor subunit B	protein_coding	NP_002599.1;NP_148937.1	8800	190040	.	.	22	-0.322365	0.902367	7.23416	0.0079645	0.105721
28674	id-TRAV12-1	TRAV12-1	T cell receptor alpha variable 12-1	V_segment	.	12105	.	.	TRAV12-1	14	-0.405722	0.383016	7.2331	0.00796901	0.105721
56344	NM_019855,XM_017026992	CABP5	calcium binding protein 5	protein_coding	NP_062829.1;XP_016882481.1	13714	607315	.	.	19	0.402501	0.513501	7.23565	0.0079582	0.105721
58191	NM_001100812,NM_022059	CXCL16	C-X-C motif chemokine ligand 16	protein_coding	NP_001094282.1;NP_071342.2	16642	605398	.	.	17	0.212371	4.89911	7.23371	0.00797776	0.105721
79685	NM_001131062,NM_001131063,NM_024632,NR_024084,XR_001742260	SAP30L	SAP30 like	protein_coding	NP_001124534.1;NP_001124535.1;NP_078908.1	25663	610398	.	.	5	0.150129	3.71301	7.22901	0.0079863	0.105721
107984917	XR_001737895	LOC107984917	uncharacterized LOC107984917	lncRNA	.	.	.	.	.	1	0.359377	-0.0869679	7.22798	0.00799067	0.105721
401262	NM_001366068,NM_206922	CRIP3	cysteine rich protein 3	protein_coding	NP_001352997.1;NP_996805.2	17751	.	.	.	6	-0.330141	0.64153	7.22488	0.00800387	0.105784
14	NM_001087,NM_001302545,XM_024452712	AAMP	angio associated migratory cell protein	protein_coding	NP_001078.2;NP_001289474.1;XP_024308480.1	18	603488	.	.	2	-0.11259	4.84003	7.2147	0.00804725	0.106069
8794	NM_003841	TNFRSF10C	TNF receptor superfamily member 10c	protein_coding	NP_003832.3	11906	603613	.	.	8	0.208726	7.68311	7.21456	0.00804783	0.106069
9123	NM_001042422,NM_001042423,NM_001206950,NM_001206951,NM_001206952,NM_004207,XM_024451023	SLC16A3	solute carrier family 16 member 3	protein_coding	NP_001035887.1;NP_001035888.1;NP_001193879.1;NP_001193880.1;NP_001193881.1;NP_004198.1;XP_024306791.1	10924	603877	.	.	17	0.196327	7.10067	7.21191	0.00805918	0.106069
101927898	XR_243740	LOC101927898	uncharacterized LOC101927898	lncRNA	.	.	.	.	.	17	0.303649	0.659504	7.21192	0.00805914	0.106069
1353	NM_001162861,NM_001162862,NM_001321518,NM_004375,NR_027941,NR_027942,NR_135677,XM_011524342,XM_017024192,XM_017024193,XM_017024196,XM_024450583,XM_024450584	COX11	cytochrome c oxidase copper chaperone COX11	protein_coding	NP_001156333.1;NP_001156334.1;NP_001308447.1;NP_004366.1;XP_011522644.1;XP_016879681.1;XP_016879682.1;XP_016879685.1;XP_024306351.1;XP_024306352.1	2261	603648	.	.	17	-0.23798	2.77504	7.1973	0.00812193	0.106586
2812	NM_000407	GP1BB	glycoprotein Ib platelet subunit beta	protein_coding	NP_000398.1	4440	138720	.	.	22	0.306476	5.00312	7.18157	0.00823412	0.106586
2876	NM_000581,NM_001329455,NM_001329502,NM_001329503,NM_201397	GPX1	glutathione peroxidase 1	protein_coding	NP_000572.2;NP_001316384.1;NP_001316431.1;NP_001316432.1;NP_958799.1	4553	138320	.	.	3	0.216539	7.67972	7.19517	0.00813223	0.106586
3045	NM_000519	HBD	hemoglobin subunit delta	protein_coding	NP_000510.1	4829	142000	.	.	11	0.454458	4.706	7.18758	0.00821909	0.106586
4549	rna-RNR1	RNR1	s-rRNA	rRNA	.	7470	561000	.	.	MT	0.195821	10.5351	7.17806	0.0082054	0.106586
5378	NM_000534,NM_001128143,NM_001128144,NM_001289408,NM_001289409,NM_001321044,NM_001321045,NM_001321046,NM_001321047,NM_001321048,NM_001321049,NM_001321051,NR_110332,XM_006712596,XM_011511356,XM_017004344,XM_017004345,XM_017004346,XM_017004347,XM_017004348,XM_017004349,XM_017004350,XM_024452964,XM_024452965,XM_024452966,XM_024452967,XM_024452968,XM_024452969,XR_001738779,XR_002959307,XR_922951	PMS1	PMS1 homolog 1, mismatch repair system component	protein_coding	NP_000525.1;NP_001121615.1;NP_001121616.1;NP_001276337.1;NP_001276338.1;NP_001307973.1;NP_001307974.1;NP_001307975.1;NP_001307976.1;NP_001307977.1;NP_001307978.1;NP_001307980.1;XP_006712659.1;XP_011509658.1;XP_016859833.1;XP_016859834.1;XP_016859835.1;XP_016859836.1;XP_016859837.1;XP_016859838.1;XP_016859839.1;XP_024308732.1;XP_024308733.1;XP_024308734.1;XP_024308735.1;XP_024308736.1;XP_024308737…	9121	600258	.	.	2	-0.397941	0.403958	7.18068	0.00819398	0.106586
7043	NM_001329938,NM_001329939,NM_003239	TGFB3	transforming growth factor beta 3	protein_coding	NP_001316867.1;NP_001316868.1;NP_003230.1	11769	190230	.	.	14	-0.360148	0.13762	7.18037	0.00819531	0.106586
8570	NM_001366299,NM_001366300,NM_003685	KHSRP	KH-type splicing regulatory protein	protein_coding	NP_001353228.1;NP_001353229.1;NP_003676.2	6316	603445	.	.	19	-0.113887	4.99123	7.17166	0.00823336	0.106586
9185	NM_001080975,NM_004726,XM_005274625,XM_005274626,XM_011545603,XM_011545604,XM_011545605,XM_011545606,XM_011545607,XM_011545609,XM_017029955,XM_017029956,XM_017029957,XM_017029958,XM_024452478,XM_024452479,XR_001755742	REPS2	RALBP1 associated Eps domain containing 2	protein_coding	NP_001074444.1;NP_004717.2;XP_005274682.1;XP_005274683.1;XP_011543905.1;XP_011543906.1;XP_011543907.1;XP_011543908.1;XP_011543909.1;XP_011543911.1;XP_016885444.1;XP_016885445.1;XP_016885446.1;XP_016885447.1;XP_024308246.1;XP_024308247.1	9963	300317	.	.	X	0.280511	3.94161	7.20698	0.00811115	0.106586
23173	NM_015143,XM_011531777,XM_011531778,XM_011531779,XM_017007914,XM_017007915,XM_017007916,XM_017007917,XM_024453946,XM_024453947,XM_024453948,XM_024453949,XM_024453950,XM_024453951,XM_024453952	METAP1	methionyl aminopeptidase 1	protein_coding	NP_055958.2;XP_011530079.1;XP_011530080.1;XP_011530081.1;XP_016863403.1;XP_016863404.1;XP_016863405.1;XP_016863406.1;XP_024309714.1;XP_024309715.1;XP_024309716.1;XP_024309717.1;XP_024309718.1;XP_024309719.1;XP_024309720.1	15789	610151	.	.	4	-0.182075	2.47513	7.18168	0.00818962	0.106586
27440	NM_017829,NM_033070,XM_005261236,XM_011546126,XM_011546127,XM_017028781,XM_017028783,XM_017028784,XM_024452232,XM_024452233,XR_002958689,XR_002958690	HDHD5	haloacid dehalogenase like hydrolase domain containing 5	protein_coding	NP_060299.4;NP_149061.1;XP_005261293.1;XP_011544428.1;XP_011544429.1;XP_016884270.1;XP_016884272.1;XP_016884273.1;XP_024308000.1;XP_024308001.1	1843	.	.	.	22	-0.132284	3.45133	7.17827	0.00820447	0.106586
57613	NM_020853	FAM234B	family with sequence similarity 234 member B	protein_coding	NP_065904.1	29288	617838	.	.	12	-0.328113	0.444429	7.17274	0.00822862	0.106586
64919	NM_001282237,NM_001282238,NM_022898,NM_138576	BCL11B	BAF chromatin remodeling complex subunit BCL11B	protein_coding	NP_001269166.1;NP_001269167.1;NP_075049.1;NP_612808.1	13222	606558	.	.	14	-0.206129	4.24637	7.17514	0.00822519	0.106586
80325	NM_032548,NM_172027,NR_033429,XM_006713769,XM_011513213,XM_017007285,XM_017007286,XM_017007287,XM_017007288,XM_024453782,XM_024453783,XR_001740286,XR_002959591,XR_924182	ABTB1	ankyrin repeat and BTB domain containing 1	protein_coding	NP_115937.1;NP_742024.1;XP_006713832.1;XP_011511515.1;XP_016862774.1;XP_016862775.1;XP_016862776.1;XP_016862777.1;XP_024309550.1;XP_024309551.1	18275	608308	.	.	3	0.208595	8.86595	7.1883	0.00816085	0.106586
80896	NM_001200050,NM_001200051,NM_001200052,NM_001200056,NM_030769	NPL	N-acetylneuraminate pyruvate lyase	protein_coding	NP_001186979.1;NP_001186980.1;NP_001186981.1;NP_001186985.1;NP_110396.1	16781	611412	.	.	1	0.192467	5.08389	7.19357	0.00814102	0.106586
221037	NM_001282948,NM_001318153,NM_001318154,NM_001322252,NM_001322254,NM_001322258,NM_032776,NR_134512,XM_011539503,XM_011539508,XM_017015897,XM_017015898,XM_017015899,XM_017015900,XM_017015901,XM_017015902,XM_017015903,XM_024447882,XM_024447883	JMJD1C	jumonji domain containing 1C	protein_coding	NP_001269877.1;NP_001305082.1;NP_001305083.1;NP_001309181.1;NP_001309183.1;NP_001309187.1;NP_116165.1;XP_011537805.1;XP_011537810.1;XP_016871386.1;XP_016871387.1;XP_016871388.1;XP_016871389.1;XP_016871390.1;XP_016871391.1;XP_016871392.1;XP_024303650.1;XP_024303651.1	12313	604503	.	.	10	0.275469	3.87591	7.19055	0.00817745	0.106586
55260	NM_001303538,NM_001303539,NM_001303540,NM_018273,NR_130317	TMEM143	transmembrane protein 143	protein_coding	NP_001290467.1;NP_001290468.1;NP_001290469.1;NP_060743.2	25603	.	.	.	19	-0.234394	1.5399	7.16936	0.00824341	0.106596
5833	NM_001184917,NM_001256433,NM_001256434,NM_001256435,NM_001282203,NM_001282204,NM_001330518,NM_002861,XM_005256386,XM_005256387,XM_006722287,XM_017024911,XM_017024912,XR_002958050	PCYT2	phosphate cytidylyltransferase 2, ethanolamine	protein_coding	NP_001171846.1;NP_001243362.1;NP_001243363.1;NP_001243364.1;NP_001269132.1;NP_001269133.1;NP_001317447.1;NP_002852.1;XP_005256443.1;XP_005256444.1;XP_006722350.1;XP_016880400.1;XP_016880401.1	8756	602679	.	.	17	-0.161258	3.52106	7.16488	0.00826308	0.106741
3020	NM_001379043,NM_001379045,NM_001379046,NM_001379047,NM_002107	H3-3A	H3.3 histone A	protein_coding	NP_001365972.1;NP_001365974.1;NP_001365975.1;NP_001365976.1;NP_002098.1	4764	601128	.	.	1	0.238742	7.79774	7.16076	0.00829063	0.106937
55796	NM_001170701,NM_001170702,NM_001170703,NM_001170704,NM_018388,NM_133486,XM_005262431,XM_005262434,XM_005262436,XM_005262437,XM_005262438,XM_005262439,XM_005262440,XM_005262441,XM_005262442,XM_011531364,XM_017029633,XM_017029636,XM_017029638,XM_017029639,XM_024452401,XM_024452402,XM_024452403,XM_024452404	MBNL3	muscleblind like splicing regulator 3	protein_coding	NP_001164172.1;NP_001164173.1;NP_001164174.1;NP_001164175.1;NP_060858.2;NP_597846.1;XP_005262488.1;XP_005262491.1;XP_005262493.1;XP_005262494.1;XP_005262495.1;XP_005262496.1;XP_005262497.1;XP_005262498.1;XP_005262499.1;XP_011529666.1;XP_016885122.1;XP_016885125.1;XP_016885127.1;XP_016885128.1;XP_024308169.1;XP_024308170.1;XP_024308171.1;XP_024308172.1	20564	300413	.	.	X	0.286451	4.91013	7.16637	0.00829528	0.106937
814	NM_001323374,NM_001323375,NM_001323376,NM_001323377,NM_001744,XR_001742281,XR_001742282,XR_948303	CAMK4	calcium/calmodulin dependent protein kinase IV	protein_coding	NP_001310303.1;NP_001310304.1;NP_001310305.1;NP_001310306.1;NP_001735.1	1464	114080	.	.	5	-0.285826	2.72823	7.15226	0.00833068	0.106971
9080	NM_020982	CLDN9	claudin 9	protein_coding	NP_066192.1	2051	615799	.	.	16	0.275714	3.17772	7.15625	0.00831976	0.106971
9739	NM_014712,XM_005255723,XM_006721106,XM_017023909,XM_024450499	SETD1A	SET domain containing 1A, histone lysine methyltransferase	protein_coding	NP_055527.1;XP_005255780.1;XP_006721169.1;XP_016879398.1;XP_024306267.1	29010	611052	.	.	16	-0.151344	3.72718	7.14926	0.00833196	0.106971
79874	NM_024816	RABEP2	rabaptin, RAB GTPase binding effector protein 2	protein_coding	NP_079092.2	24817	611869	.	.	16	-0.164046	3.73922	7.1549	0.00830703	0.106971
6709	NM_001130438,NM_001195532,NM_001363759,NM_001363765,NM_001375310,NM_001375311,NM_001375312,NM_001375313,NM_001375314,NM_001375318,NM_003127,XM_006717246,XM_006717247,XM_006717249,XM_006717250,XM_006717251,XM_006717252,XM_006717253,XM_017015060	SPTAN1	spectrin alpha, non-erythrocytic 1	protein_coding	NP_001123910.1;NP_001182461.1;NP_001350688.1;NP_001350694.1;NP_001362239.1;NP_001362240.1;NP_001362241.2;NP_001362242.1;NP_001362243.1;NP_001362247.1;NP_003118.2;XP_006717309.1;XP_006717310.1;XP_006717312.1;XP_006717313.1;XP_006717314.1;XP_006717315.1;XP_006717316.1;XP_016870549.1	11273	182810	.	.	9	-0.148676	6.57081	7.14604	0.00834623	0.107045
5836	NM_001163940,NM_002863	PYGL	glycogen phosphorylase L	protein_coding	NP_001157412.1;NP_002854.3	9725	613741	.	.	14	0.21895	6.78731	7.13953	0.00838301	0.107226
22893	NM_001301132,NM_014952,NR_125372,XM_011521366,XM_011521367,XM_011521368,XM_011521369	BAHD1	bromo adjacent homology domain containing 1	protein_coding	NP_001288061.1;NP_055767.3;XP_011519668.2;XP_011519669.2;XP_011519670.2;XP_011519671.1	29153	613880	.	.	15	-0.144741	3.52009	7.13922	0.00837658	0.107226
266655	NM_001355256,NR_149319	BRD3OS	BRD3 opposite strand	protein_coding	NP_001342185.1	24742	.	.	.	9	-0.19887	1.97328	7.13712	0.00838593	0.107226
10109	NM_005731,NM_152862,XM_017003113,XM_017003114,XM_017003115,XM_024452509	ARPC2	actin related protein 2/3 complex subunit 2	protein_coding	NP_005722.1;NP_690601.1;XP_016858602.1;XP_016858603.1;XP_016858604.1;XP_024308277.1	705	604224	.	.	2	0.140213	7.4749	7.13507	0.00839507	0.107233
51760	NM_001308157,NM_001330509,NM_016524,XM_005255362,XM_011545866,XM_011545868,XM_011545869,XM_011545871,XM_011545872,XM_017023280,XM_017023281,XM_024450297	SYT17	synaptotagmin 17	protein_coding	NP_001295086.1;NP_001317438.1;NP_057608.2;XP_005255419.1;XP_011544168.1;XP_011544170.1;XP_011544171.1;XP_011544173.1;XP_011544174.1;XP_016878769.1;XP_016878770.1;XP_024306065.1	24119	.	.	.	16	-0.421434	-0.0355371	7.13244	0.00840684	0.107275
1084	NM_001277163,NM_001815,NR_102333	CEACAM3	CEA cell adhesion molecule 3	protein_coding	NP_001264092.1;NP_001806.2	1815	609142	.	.	19	0.205976	5.86948	7.12209	0.00846163	0.107666
9780	NM_001142864	PIEZO1	piezo type mechanosensitive ion channel component 1	protein_coding	NP_001136336.2	28993	611184	.	.	16	-0.13877	5.6212	7.11798	0.00847176	0.107666
125170	NM_001144900,NM_139162,NM_148886,XM_017024190	MIEF2	mitochondrial elongation factor 2	protein_coding	NP_001138372.1;NP_631901.2;NP_683684.2;XP_016879679.1	17920	615498	.	.	17	-0.1696	1.90325	7.12229	0.00845233	0.107666
107984898	XR_001752049,XR_001752050	LOC107984898	uncharacterized LOC107984898, transcript variant X2	lncRNA	.	.	.	.	.	16	-0.279506	1.57402	7.1191	0.00846668	0.107666
54682	NM_001363613,NM_018050	MANSC1	MANSC domain containing 1	protein_coding	NP_001350542.1;NP_060520.2	25505	.	.	.	12	0.264579	3.98931	7.11649	0.00850571	0.107988
2206	NM_000139,NM_001256916,XM_005273846,XM_011544850,XM_017017362	MS4A2	membrane spanning 4-domains A2	protein_coding	NP_000130.1;NP_001243845.1;XP_005273903.1;XP_011543152.1;XP_016872851.1	7316	147138	.	.	11	0.618357	-0.168507	7.10763	0.00852027	0.108064
4302	NM_005937	MLLT6	MLLT6, PHD finger containing	protein_coding	NP_005928.2	7138	600328	.	.	17	-0.13867	7.17981	7.10213	0.00854348	0.108249
9910	NM_001035230,NM_001243763,NM_001243764,NM_001243765,NM_001330989,NM_001366445,NM_001366446,NM_001366447,NM_001366448,NM_001366449,NM_001366450,NM_001366451,NM_001366452,NM_001366453,NM_001366454,NM_001366455,NM_001366456,NM_001366457,NM_014857,NR_158981,NR_158982,XM_005245681,XM_011510223,XM_017002996,XM_017002997,XM_024451295,XR_922004	RABGAP1L	RAB GTPase activating protein 1 like	protein_coding	NP_001030307.1;NP_001230692.1;NP_001230693.1;NP_001230694.1;NP_001317918.1;NP_001353374.1;NP_001353375.1;NP_001353376.1;NP_001353377.1;NP_001353378.1;NP_001353379.1;NP_001353380.1;NP_001353381.1;NP_001353382.1;NP_001353383.1;NP_001353384.1;NP_001353385.1;NP_001353386.1;NP_055672.3;XP_005245738.1;XP_011508525.1;XP_016858485.1;XP_016858486.1;XP_024307063.1	24663	609238	.	.	1	0.201745	4.18692	7.08882	0.00860763	0.108733
23384	NM_001145468,NM_001254732,NM_001254733,NM_015330	SPECC1L	sperm antigen with calponin homology and coiled-coil domains 1 like	protein_coding	NP_001138940.4;NP_001241661.3;NP_001241662.1;NP_056145.5	29022	614140	.	.	22	-0.135239	3.65105	7.09127	0.00859301	0.108733
51520	NM_001317964,NM_001317965,NM_016460,NM_020117,XM_011537656	LARS1	leucyl-tRNA synthetase 1	protein_coding	NP_001304893.1;NP_001304894.1;NP_057544.2;NP_064502.9;XP_011535958.1	6512	151350	.	.	5	-0.140533	4.02153	7.08848	0.00860577	0.108733
871	NM_001207014,NM_001235,XM_011545327,XM_024448756	SERPINH1	serpin family H member 1	protein_coding	NP_001193943.1;NP_001226.2;XP_011543629.1;XP_024304524.1	1546	600943	.	.	11	-0.209578	1.42762	7.0807	0.00864151	0.108942
57109	NM_001279349,NM_001279350,NM_001279351,NM_020385,NR_103995,NR_103996,XM_024447611,XM_024447612,XM_024447613,XR_001746354	REXO4	REX4 homolog, 3'-5' exonuclease	protein_coding	NP_001266278.1;NP_001266279.1;NP_001266280.1;NP_065118.2;XP_024303379.1;XP_024303380.1;XP_024303381.1	12820	602930	.	.	9	-0.1492	3.07054	7.08201	0.00863546	0.108942
51526	NM_016470,XM_011528853,XM_011528854,XM_017027873,XM_024451891	OSER1	oxidative stress responsive serine rich 1	protein_coding	NP_057554.4;XP_011527155.1;XP_011527156.1;XP_016883362.1;XP_024307659.1	16105	.	.	.	20	0.148637	4.60881	7.07434	0.00867082	0.109202
5872	NM_001272038,NM_002870,NR_073553,XM_017001959	RAB13	RAB13, member RAS oncogene family	protein_coding	NP_001258967.1;NP_002861.1;XP_016857448.1	9762	602672	.	.	1	0.330329	0.485596	7.06761	0.00870192	0.109374
50807	NM_001247996,NM_001362924,NM_001362925,NM_001362926,NM_018482,XM_006716563,XM_006716564,XM_006716565,XM_011517052,XM_011517053,XM_017013467,XM_017013468	ASAP1	ArfGAP with SH3 domain, ankyrin repeat and PH domain 1	protein_coding	NP_001234925.1;NP_001349853.1;NP_001349854.1;NP_001349855.1;NP_060952.2;XP_006716626.1;XP_006716627.1;XP_006716628.1;XP_011515354.1;XP_011515355.1;XP_016868956.1;XP_016868957.1	2720	605953	.	.	8	0.181839	4.49043	7.06865	0.00869714	0.109374
9976	NM_005127	CLEC2B	C-type lectin domain family 2 member B	protein_coding	NP_005118.2	2053	603242	.	.	12	0.220458	3.62913	7.06526	0.00871864	0.109475
2787	NM_005274	GNG5	G protein subunit gamma 5	protein_coding	NP_005265.1	4408	600874	.	.	1	0.154229	5.26747	7.05655	0.00875335	0.109647
3502	id-IGHG3,id-IGHG3-2	IGHG3	immunoglobulin heavy constant gamma 3 (G3m marker)	C_region	.	5527	147120	.	IGHG3	14	-0.474727	3.0244	7.06912	0.00874957	0.109647
27106	NM_001025604,NM_001286826,NM_015683	ARRDC2	arrestin domain containing 2	protein_coding	NP_001020775.1;NP_001273755.1;NP_056498.1	25225	.	.	.	19	-0.0983258	5.4752	7.05544	0.00875851	0.109647
971	NM_001782,XM_006716893	CD72	CD72 molecule	protein_coding	NP_001773.1;XP_006716956.1	1696	107272	.	.	9	-0.283535	2.95709	7.0578	0.00876745	0.10965
53917	NM_001031677,NM_130781,NR_109789,NR_109790	RAB24	RAB24, member RAS oncogene family	protein_coding	NP_001026847.1;NP_570137.2	9765	612415	.	.	5	0.172449	6.81449	7.05156	0.00877662	0.109655
91319	NM_001002862,NM_001135751,NM_001363072,NM_198440,XM_011530505,XM_017029078,XM_017029079,XM_017029080,XM_017029082	DERL3	derlin 3	protein_coding	NP_001002862.1;NP_001129223.1;NP_001350001.1;NP_940842.2;XP_011528807.1;XP_016884567.1;XP_016884568.1;XP_016884569.1;XP_016884571.1	14236	610305	.	.	22	-0.33588	2.23387	7.05262	0.00878999	0.109713
7465	NM_001143976,NM_003390	WEE1	WEE1 G2 checkpoint kinase	protein_coding	NP_001137448.1;NP_003381.1	12761	193525	.	.	11	-0.381342	0.202875	7.04421	0.00881104	0.109751
8914	NM_001330295,NM_003920,NR_138471	TIMELESS	timeless circadian regulator	protein_coding	NP_001317224.1;NP_003911.2	11813	603887	.	.	12	-0.207266	1.86541	7.04247	0.00881921	0.109751
25989	NM_001099436,NM_001284364,NM_001284365,NR_104307,NR_104308,NR_104309,XM_005254289,XM_017022068,XM_017022069,XM_017022070,XM_017022071,XM_017022072,XM_024449897,XR_001751209,XR_001751210,XR_931789,XR_931790,XR_931791,XR_931792	ULK3	unc-51 like kinase 3	protein_coding	NP_001092906.3;NP_001271293.2;NP_001271294.1;XP_005254346.1;XP_016877557.1;XP_016877558.1;XP_016877559.1;XP_016877560.1;XP_016877561.1;XP_024305665.1	19703	613472	.	.	15	-0.134793	4.70862	7.04397	0.0088122	0.109751
3507	id-IGHM,id-IGHM-2	IGHM	immunoglobulin heavy constant mu	C_region	.	5541	147020	.	IGHM	14	-0.326577	8.10107	7.03922	0.00887418	0.110326
10645	NM_001270485,NM_001270486,NM_006549,NM_153499,NM_153500,NM_172214,NM_172215,NM_172216,NM_172226,XM_005253822,XM_005253823,XM_005253824,XM_011537763,XM_011537764,XM_017018694,XM_017018695,XM_017018699,XM_017018700,XM_017018702,XM_017018703,XM_017018705,XM_017018706,XM_017018708,XM_017018709,XM_024448798,XM_024448799,XR_001748557,XR_001748558	CAMKK2	calcium/calmodulin dependent protein kinase kinase 2	protein_coding	NP_001257414.1;NP_001257415.1;NP_006540.3;NP_705719.2;NP_705720.1;NP_757363.1;NP_757364.1;NP_757365.1;NP_757380.1;XP_005253879.1;XP_005253880.1;XP_005253881.1;XP_011536065.1;XP_011536066.1;XP_016874183.1;XP_016874184.1;XP_016874188.1;XP_016874189.1;XP_016874191.1;XP_016874192.1;XP_016874194.1;XP_016874195.1;XP_016874197.1;XP_016874198.1;XP_024304566.1;XP_024304567.1	1470	615002	.	.	12	0.156258	5.95118	7.02786	0.00888813	0.11039
4756	NM_001172623,NM_001172624,NM_002499,XM_005254408,XM_011521628,XM_011521629,XM_011521630,XM_011521632,XM_011521633,XM_017022231,XM_017022232,XM_017022233,XM_017022234,XM_017022235,XM_017022236,XM_017022237,XM_017022238	NEO1	neogenin 1	protein_coding	NP_001166094.1;NP_001166095.1;NP_002490.2;XP_005254465.1;XP_011519930.1;XP_011519931.1;XP_011519932.1;XP_011519934.1;XP_011519935.1;XP_016877720.1;XP_016877721.1;XP_016877722.1;XP_016877723.1;XP_016877724.1;XP_016877725.1;XP_016877726.1;XP_016877727.1	7754	601907	.	.	15	-0.271955	1.01411	7.02024	0.00892432	0.11073
10525	NM_001130991,NM_006389,XM_005271392,XM_005271393,XM_005271394,XM_017017095,XM_017017096,XM_017017097,XR_001747729,XR_002957117	HYOU1	hypoxia up-regulated 1	protein_coding	NP_001124463.1;NP_006380.1;XP_005271449.1;XP_005271450.1;XP_005271451.1;XP_016872584.1;XP_016872585.1;XP_016872586.1	16931	601746	.	.	11	-0.125662	4.49378	7.01747	0.00893749	0.110784
439996	NM_001010987	IFIT1B	interferon induced protein with tetratricopeptide repeats 1B	protein_coding	NP_001010987.1	23442	.	.	.	10	0.415577	1.70239	7.01654	0.00896709	0.111042
51075	NM_001144012,NM_001347890,NM_001347891,NM_001347892,NM_001347893,NM_001347894,NM_001347895,NM_001347896,NM_001347898,NM_015959,NR_037645,NR_144933,NR_144934,NR_144935	TMX2	thioredoxin related transmembrane protein 2	protein_coding	NP_001137484.1;NP_001334819.1;NP_001334820.1;NP_001334821.1;NP_001334822.1;NP_001334823.1;NP_001334824.1;NP_001334825.1;NP_001334827.1;NP_057043.1	30739	616715	.	.	11	-0.12473	3.9983	7.00684	0.00898831	0.111195
4853	NM_001200001,NM_024408	NOTCH2	notch receptor 2	protein_coding	NP_001186930.1;NP_077719.2	7882	600275	.	.	1	0.153325	6.22752	7.00247	0.00900925	0.111235
8493	NM_003620,XR_934577	PPM1D	protein phosphatase, Mg2+/Mn2+ dependent 1D	protein_coding	NP_003611.1	9277	605100	.	.	17	0.185541	2.09054	7.00306	0.00900642	0.111235
3675	NM_002204,XM_005257308,XR_001752507	ITGA3	integrin subunit alpha 3	protein_coding	NP_002195.1;XP_005257365.1	6139	605025	.	.	17	-0.250054	1.18141	6.99051	0.0090669	0.11134
5728	NM_000314,NM_001304717,NM_001304718	PTEN	phosphatase and tensin homolog	protein_coding	NP_000305.3;NP_001291646.4;NP_001291647.1	9588	601728	.	.	10	0.187391	5.5797	6.9965	0.00904039	0.11134
8994	NM_014240,XM_011534207	LIMD1	LIM domains containing 1	protein_coding	NP_055055.1;XP_011532509.1	6612	604543	.	.	3	-0.140408	3.84173	6.99877	0.00902707	0.11134
54581	NR_003654,NR_004859	SCAND2P	SCAN domain containing 2 pseudogene	transcribed_pseudogene	.	10567	610417	.	.	15	-0.253379	0.909201	6.9932	0.00905392	0.11134
59307	NM_001135053,NM_001135054,NM_021805,XM_005253044,XM_005253045,XM_005253046,XM_005253048,XM_017018099,XM_017018100,XR_001747933,XR_001747934	SIGIRR	single Ig and TIR domain containing	protein_coding	NP_001128525.1;NP_001128526.1;NP_068577.2;XP_005253101.1;XP_005253102.1;XP_005253103.1;XP_005253105.1;XP_016873588.1;XP_016873589.1	30575	605478	.	.	11	-0.169256	6.30341	6.98968	0.00907093	0.11134
60526	NM_001282719,NM_001282720,NM_001282721,NM_001282722,NM_001282723,NM_001282724,NM_021925,NR_104233,XM_011533014,XR_001738874,XR_001738875,XR_001738876,XR_001738877,XR_001738878,XR_001738879,XR_939700,XR_939701,XR_939702,XR_939703	LDAH	lipid droplet associated hydrolase	protein_coding	NP_001269648.1;NP_001269649.1;NP_001269650.1;NP_001269651.1;NP_001269652.1;NP_001269653.1;NP_068744.1;XP_011531316.1	26145	613570	.	.	2	-0.230447	1.33925	6.99346	0.00905263	0.11134
231	NM_001346142,NM_001628,NR_144376,XM_005250234,XM_024446695	AKR1B1	aldo-keto reductase family 1 member B	protein_coding	NP_001333071.1;NP_001619.1;XP_005250291.1;XP_024302463.1	381	103880	.	.	7	-0.145936	4.62966	6.97349	0.0091496	0.111919
2288	NM_002014,XM_011520929	FKBP4	FKBP prolyl isomerase 4	protein_coding	NP_002005.1;XP_011519231.1	3720	600611	.	.	12	-0.145262	4.10674	6.969	0.00917151	0.111919
5329	NM_001005376,NM_001005377,NM_001301037,NM_002659,XM_005258990,XM_011527027,XM_011527028,XM_011527029,XM_011527030,XM_011527031,XM_017026872,XM_017026873	PLAUR	plasminogen activator, urokinase receptor	protein_coding	NP_001005376.1;NP_001005377.1;NP_001287966.1;NP_002650.1;XP_005259047.1;XP_011525329.1;XP_011525330.1;XP_011525331.1;XP_011525332.1;XP_011525333.1;XP_016882361.1;XP_016882362.1	9053	173391	.	.	19	0.192922	5.44825	6.97315	0.00915687	0.111919
7466	NM_001145853,NM_006005,XM_017008586	WFS1	wolframin ER transmembrane glycoprotein	protein_coding	NP_001139325.1;NP_005996.2;XP_016864075.1	12762	606201	.	.	4	-0.258491	0.705114	6.96942	0.00916947	0.111919
57212	NR_033708,NR_033709,NR_033710,NR_033711,NR_033712	TP73-AS1	TP73 antisense RNA 1	lncRNA	.	29052	.	.	.	1	-0.171587	2.64319	6.97765	0.00912928	0.111919
85302	NM_001319193	FBF1	Fas binding factor 1	protein_coding	NP_001306122.1	24674	616807	.	.	17	-0.171202	2.75927	6.97133	0.00916015	0.111919
30837	NM_014598,XM_017024551,XM_017024552,XR_001752503	SOCS7	suppressor of cytokine signaling 7	protein_coding	NP_055413.2;XP_016880040.1;XP_016880041.1	29846	608788	.	.	17	-0.16353	2.18222	6.96538	0.00918924	0.111962
116173	NM_001037288,NM_001288744,NM_001288745,NM_001288746,NM_138460,XM_024449465,XM_024449466,XM_024449467	CMTM5	CKLF like MARVEL transmembrane domain containing 5	protein_coding	NP_001032365.1;NP_001275673.1;NP_001275674.1;NP_001275675.1;NP_612469.1;XP_024305233.1;XP_024305234.1;XP_024305235.1	19176	607888	.	.	14	0.34152	2.54586	6.97029	0.00919281	0.111962
51321	NM_001033569,NM_001033570,NM_001033571,NM_001033572,NM_001033574,NM_001289054,NM_001289056,NM_001346471,NM_001346472,NM_001346473,NM_001346474,NM_001346475,NM_001346476,NM_001346477,NM_001346478,NM_001346479,NM_001346480,NM_001346481,NM_001346482,NM_001346483,NM_001346484,NM_001346485,NM_016627,NR_144442,NR_144443,XM_006721940,XM_024450786,XM_024450787,XM_024450788,XM_024450789,XM_024450790	AMZ2	archaelysin family metallopeptidase 2	protein_coding	NP_001028741.1;NP_001028742.1;NP_001028743.1;NP_001028744.1;NP_001028746.1;NP_001275983.1;NP_001275985.1;NP_001333400.1;NP_001333401.1;NP_001333402.1;NP_001333403.1;NP_001333404.1;NP_001333405.1;NP_001333406.1;NP_001333407.1;NP_001333408.1;NP_001333409.1;NP_001333410.1;NP_001333411.1;NP_001333412.1;NP_001333413.1;NP_001333414.1;NP_057711.3;XP_006722003.1;XP_024306554.1;XP_024306555.1;XP_024306556…	28041	615169	.	.	17	-0.132164	3.72591	6.96243	0.00920371	0.111986
340526	NM_001024455	RTL5	retrotransposon Gag like 5	protein_coding	NP_001019626.1	29430	.	.	.	X	-0.299421	0.619564	6.9604	0.0092137	0.111999
10949	NM_006805	HNRNPA0	heterogeneous nuclear ribonucleoprotein A0	protein_coding	NP_006796.1	5030	609409	.	.	5	-0.140424	4.80022	6.95742	0.00922839	0.112056
57480	NM_001029884,NM_001329798,NM_001329799,NM_001329800,NM_001329801,NM_001329802,NM_001329803,NM_001329804,NM_001329805,NM_001329806,NR_138136,NR_138137,NR_138138,NR_138139,NR_138140	PLEKHG1	pleckstrin homology and RhoGEF domain containing G1	protein_coding	NP_001025055.1;NP_001316727.1;NP_001316728.1;NP_001316729.1;NP_001316730.1;NP_001316731.1;NP_001316732.1;NP_001316733.1;NP_001316734.1;NP_001316735.1	20884	.	.	.	6	-0.484879	0.124822	6.95583	0.0092362	0.112056
64777	NM_001288794,NM_001288795,NM_022762,XM_005265969,XM_005265971,XM_005265972,XM_017009728,XM_024446168,XM_024446169,XM_024446170,XM_024446171	RMND5B	required for meiotic nuclear division 5 homolog B	protein_coding	NP_001275723.1;NP_001275724.1;NP_073599.2;XP_005266026.1;XP_005266028.1;XP_005266029.1;XP_016865217.1;XP_024301936.1;XP_024301937.1;XP_024301938.1;XP_024301939.1	26181	.	.	.	5	-0.12634	3.67052	6.95045	0.00926278	0.11227
55627	NM_001171083,NM_017751,NM_017951,NR_033231,NR_033232,XM_011511443,XM_011511444,XM_011511445,XM_017004448,XM_017004449,XM_024452978,XR_002959315	SMPD4	sphingomyelin phosphodiesterase 4	protein_coding	NP_001164554.1;NP_060221.2;NP_060421.2;XP_011509745.1;XP_011509746.1;XP_011509747.1;XP_016859937.1;XP_016859938.1;XP_024308746.1	32949	610457	.	.	2	-0.140811	4.20362	6.94722	0.00927873	0.112296
101929599	NR_157804	LOC101929599	putative POM121-like protein 1-like pseudogene	transcribed_pseudogene	.	.	.	.	.	5	0.348733	3.1387	6.95515	0.0092828	0.112296
55356	NM_018420,XM_005271004,XM_024448238,XM_024448239,XR_002957027,XR_002957029,XR_002957030,XR_002957031,XR_002957032,XR_002957033,XR_002957034,XR_002957035	SLC22A15	solute carrier family 22 member 15	protein_coding	NP_060890.2;XP_005271061.1;XP_024304006.1;XP_024304007.1	20301	608275	.	.	1	0.299866	1.98505	6.94019	0.00931401	0.112457
283981	NR_027231,NR_027231_dup1,NR_027232,NR_027232_dup1	LINC00685	long intergenic non-protein coding RNA 685	lncRNA	.	27560	.	.	.	X;Y	-0.242937	1.17082	6.94104	0.00930941	0.112457
1845	NM_004090	DUSP3	dual specificity phosphatase 3	protein_coding	NP_004081.1	3069	600183	.	.	17	0.152565	3.67024	6.93022	0.00936333	0.11272
7818	NM_001199849,NM_001199850,NM_001199851,NM_004632,NM_033657,XM_005245480,XM_005245481,XM_017002289,XM_017002290,XM_017002291,XM_017002292,XM_017002293,XM_017002294,XM_017002295,XM_024449697,XM_024449698,XM_024449700	DAP3	death associated protein 3	protein_coding	NP_001186778.1;NP_001186779.1;NP_001186780.1;NP_004623.1;NP_387506.1;XP_005245537.1;XP_005245538.1;XP_016857778.1;XP_016857779.1;XP_016857780.1;XP_016857781.1;XP_016857782.1;XP_016857783.1;XP_016857784.1;XP_024305465.1;XP_024305466.1;XP_024305468.1	2673	602074	.	.	1	-0.123441	4.35172	6.92622	0.00938336	0.11272
8085	NM_003482,XM_006719614,XM_006719616,XM_011538770,XM_011538771,XM_011538772,XM_011538773,XM_011538774,XM_011538776,XR_001748874	KMT2D	lysine methyltransferase 2D	protein_coding	NP_003473.3;XP_006719677.1;XP_006719679.1;XP_011537072.1;XP_011537073.1;XP_011537074.1;XP_011537075.1;XP_011537076.1;XP_011537078.1	7133	602113	.	.	12	0.200439	6.06363	6.93234	0.00935845	0.11272
10826	NM_032385,XM_006714753,XM_017008965	FAXDC2	fatty acid hydroxylase domain containing 2	protein_coding	NP_115761.2;XP_006714816.1;XP_016864454.1	1334	.	.	.	5	0.300169	3.59181	6.93241	0.00938957	0.11272
28919	id-IGKV2-30	IGKV2-30	immunoglobulin kappa variable 2-30	V_segment	.	5785	.	.	IGKV2-30	2	-0.40353	1.74923	6.93495	0.00936772	0.11272
83707	NM_001033678,NM_001160389,NM_001160390,NM_001160392,NM_001160393,NM_001330298,NM_031472,XM_005274345,XM_005274346,XM_005274347,XM_006718706,XM_006718707,XM_017018400,XM_024448708,XM_024448709	TRPT1	tRNA phosphotransferase 1	protein_coding	NP_001028850.2;NP_001153861.1;NP_001153862.1;NP_001153864.1;NP_001153865.1;NP_001317227.1;NP_113660.1;XP_005274402.1;XP_005274403.1;XP_005274404.1;XP_006718769.1;XP_006718770.1;XP_016873889.1;XP_024304476.1;XP_024304477.1	20316	610470	.	.	11	-0.145794	2.34892	6.927	0.00937942	0.11272
705	NM_004053	BYSL	bystin like	protein_coding	NP_004044.3	1157	603871	.	.	6	-0.220464	1.52094	6.90896	0.00947025	0.113148
3191	NM_001005335,NM_001533,XM_011526888,XM_024451479,XM_024451480,XM_024451481,XM_024451482,XM_024451483,XR_243927	HNRNPL	heterogeneous nuclear ribonucleoprotein L	protein_coding	NP_001005335.1;NP_001524.2;XP_011525190.1;XP_024307247.1;XP_024307248.1;XP_024307249.1;XP_024307250.1;XP_024307251.1	5045	603083	.	.	19	-0.0782427	6.10198	6.91027	0.00946363	0.113148
11091	NM_017588,NM_052821,XM_005272163,XM_024447393,XM_024447394,XM_024447395	WDR5	WD repeat domain 5	protein_coding	NP_060058.1;NP_438172.1;XP_005272220.1;XP_024303161.1;XP_024303162.1;XP_024303163.1	12757	609012	.	.	9	-0.130026	3.62294	6.91362	0.0094467	0.113148
64221	NM_001370356,NM_001370357,NM_001370358,NM_001370359,NM_001370361,NM_001370364,NM_001370366,NM_022370,NR_163409,NR_163410,NR_163411,NR_163412,NR_163413,NR_163414,NR_163415,XM_017018122	ROBO3	roundabout guidance receptor 3	protein_coding	NP_001357285.1;NP_001357286.1;NP_001357287.1;NP_001357288.1;NP_001357290.1;NP_001357293.1;NP_001357295.1;NP_071765.2;XP_016873611.1	13433	608630	.	.	11	-0.30609	1.78611	6.91086	0.00946183	0.113148
65094	NM_001161465,NM_023007,XM_011544262	JMJD4	jumonji domain containing 4	protein_coding	NP_001154937.1;NP_075383.2;XP_011542564.1	25724	.	.	.	1	-0.178554	2.71674	6.91578	0.00943579	0.113148
23386	NM_015332,XM_011515247,XM_017011908,XM_017011909,XM_017011910	NUDCD3	NudC domain containing 3	protein_coding	NP_056147.2;XP_011513549.1;XP_016867397.1;XP_016867398.1;XP_016867399.1	22208	610296	.	.	7	-0.104028	4.63394	6.90469	0.00949183	0.113298
2495	NM_002032	FTH1	ferritin heavy chain 1	protein_coding	NP_002023.2	3976	134770	.	.	11	0.185525	10.5188	6.90057	0.00951279	0.113333
26123	NM_001143973,NM_015631,XM_005269690,XM_011539627,XM_011539628,XM_024447935	TCTN3	tectonic family member 3	protein_coding	NP_001137445.1;NP_056446.4;XP_005269747.1;XP_011537929.1;XP_011537930.1;XP_024303703.1	24519	613847	.	.	10	-0.158207	2.80204	6.90204	0.00950529	0.113333
731075	XR_001745431,XR_001745432	LOC731075	uncharacterized LOC731075, transcript variant X2	lncRNA	.	.	.	.	.	7	0.433545	0.119307	6.8981	0.00952535	0.113375
1032	NM_001800,NM_079421	CDKN2D	cyclin dependent kinase inhibitor 2D	protein_coding	NP_001791.1;NP_524145.1	1790	600927	.	.	19	0.148798	5.46041	6.89542	0.00953899	0.11343
55245	NM_001184977,NM_018244,NM_199487,XM_011528877,XM_011528878,XM_011528879,XM_011528880,XM_011528881,XM_011528882,XM_011528883,XM_011528884	UQCC1	ubiquinol-cytochrome c reductase complex assembly factor 1	protein_coding	NP_001171906.1;NP_060714.3;NP_955781.2;XP_011527179.1;XP_011527180.1;XP_011527181.1;XP_011527182.1;XP_011527183.1;XP_011527184.1;XP_011527185.1;XP_011527186.1	15891	611797	.	.	20	-0.15244	2.5785	6.89345	0.00954901	0.113442
7739	NM_001178106,NM_001178107,NM_001178108,NM_001178109,NM_001178110,NM_001178113,NM_001178115,NM_007150,XM_005274730,XM_005274731,XM_005274735,XM_005274737,XM_005274738,XM_005274740,XM_005274741,XM_005274742,XM_005274744,XM_005274745,XM_005274746,XM_011531194,XM_011531195,XM_017029821,XM_017029822,XM_017029823,XM_017029824,XM_017029825,XM_017029826,XM_017029827,XM_017029828,XM_017029829,XM_017029830…	ZNF185	zinc finger protein 185 with LIM domain	protein_coding	NP_001171577.1;NP_001171578.1;NP_001171579.1;NP_001171580.1;NP_001171581.1;NP_001171584.1;NP_001171586.1;NP_009081.2;XP_005274787.1;XP_005274788.1;XP_005274792.1;XP_005274794.1;XP_005274795.1;XP_005274797.1;XP_005274798.1;XP_005274799.1;XP_005274801.1;XP_005274802.1;XP_005274803.1;XP_011529496.1;XP_011529497.1;XP_016885310.1;XP_016885311.1;XP_016885312.1;XP_016885313.1;XP_016885314.1;XP_016885315…	12976	300381	.	.	X	0.212403	4.18426	6.89289	0.00956332	0.113501
11328	NM_001284341,NM_001284343,NM_007270,XM_011515115	FKBP9	FKBP prolyl isomerase 9	protein_coding	NP_001271270.1;NP_001271272.1;NP_009201.2;XP_011513417.1	3725	616257	.	.	7	0.3267	0.456689	6.88894	0.00957207	0.113501
105369536	XR_001748420,XR_001748421,XR_948110	LOC105369536	uncharacterized LOC105369536, transcript variant X2	lncRNA	.	.	.	.	.	11	-0.532762	0.12347	6.88277	0.00960463	0.11378
10982	NM_001143826,NM_001143827,NM_001256420,NM_014268,NR_046177	MAPRE2	microtubule associated protein RP/EB family member 2	protein_coding	NP_001137298.1;NP_001137299.1;NP_001243349.1;NP_055083.1	6891	605789	.	.	18	-0.116824	4.16143	6.88017	0.00961705	0.11382
10838	NM_001080485,NM_001367757	ZNF275	zinc finger protein 275	protein_coding	NP_001073954.3;NP_001354686.1	13069	.	.	.	X	-0.180316	2.44477	6.87596	0.00963867	0.113968
7841	NM_001146158,NM_006302	MOGS	mannosyl-oligosaccharide glucosidase	protein_coding	NP_001139630.1;NP_006293.2	24862	601336	.	.	2	-0.109198	5.17213	6.87202	0.00965899	0.114101
594	NM_000056,NM_001318975,NM_183050,NR_134945,XM_005248756,XM_011536023,XM_011536024,XM_011536025,XR_001743546,XR_001743547,XR_001743548,XR_001743549,XR_002956292	BCKDHB	branched chain keto acid dehydrogenase E1 subunit beta	protein_coding	NP_000047.1;NP_001305904.1;NP_898871.1;XP_005248813.1;XP_011534325.1;XP_011534326.1;XP_011534327.1	987	248611	.	.	6	-0.39741	0.417016	6.86353	0.00970297	0.114338
3042	NM_001003938	HBM	hemoglobin subunit mu	protein_coding	NP_001003938.1	4826	609639	.	.	16	0.365441	5.73834	6.87612	0.0096952	0.114338
9748	NM_001304743,NM_014720,XM_011540401	SLK	STE20 like kinase	protein_coding	NP_001291672.1;NP_055535.2;XP_011538703.1	11088	616563	.	.	10	0.207687	3.10596	6.86288	0.00970631	0.114338
2776	NM_002072,XM_017014628	GNAQ	G protein subunit alpha q	protein_coding	NP_002063.2;XP_016870117.1	4390	600998	.	.	9	0.193811	4.03226	6.85475	0.00974917	0.114735
51720	NM_001199297,NM_001199298,NM_001317961,NM_016290,NR_146149,NR_146150,XM_005265930,XM_005265932,XM_005265933,XM_005265934,XM_005265935,XM_005265936,XM_006714871,XM_006714874,XM_011534568,XM_011534570,XM_017009574,XM_017009575,XM_017009576,XM_017009577,XM_017009578,XM_017009579	UIMC1	ubiquitin interaction motif containing 1	protein_coding	NP_001186226.1;NP_001186227.1;NP_001304890.1;NP_057374.3;XP_005265987.1;XP_005265989.1;XP_005265990.1;XP_005265991.1;XP_005265992.1;XP_005265993.1;XP_006714934.1;XP_006714937.1;XP_011532870.1;XP_011532872.1;XP_016865063.1;XP_016865064.1;XP_016865065.1;XP_016865066.1;XP_016865067.1;XP_016865068.1	30298	609433	.	.	5	0.143682	4.07101	6.84789	0.00978441	0.115042
105370660	XR_001750880,XR_001750881	LOC105370660	uncharacterized LOC105370660, transcript variant X2	lncRNA	.	.	.	.	.	14	-0.313849	1.12005	6.84036	0.0098239	0.115399
64101	NM_022143,XM_011516461	LRRC4	leucine rich repeat containing 4	protein_coding	NP_071426.1;XP_011514763.1	15586	610486	.	.	7	0.232934	3.72546	6.83994	0.00984126	0.115495
1191	NM_001831,NR_038335,NR_045494	CLU	clusterin	protein_coding	NP_001822.3	2095	185430	.	.	8	0.308341	6.16839	6.84254	0.00986192	0.115629
84268	NM_001033002,NM_001160243,NM_001160244,NM_001160246,NM_001160266,NR_027679,NR_027682,NR_027683,NR_027684,NR_027685,XR_001752663	RPAIN	RPA interacting protein	protein_coding	NP_001028174.2;NP_001153715.1;NP_001153716.1;NP_001153718.1;NP_001153738.1	28641	617299	.	.	17	-0.207643	2.1754	6.83082	0.00987414	0.115665
105369725	XR_931503	LOC105369725	uncharacterized LOC105369725	lncRNA	.	.	.	.	.	12	0.405116	0.0463783	6.82849	0.00988646	0.115701
3837	NM_001276453,NM_002265	KPNB1	karyopherin subunit beta 1	protein_coding	NP_001263382.1;NP_002256.2	6400	602738	.	.	17	0.121391	6.22614	6.82089	0.00992677	0.11591
6341	NM_004589	SCO1	synthesis of cytochrome C oxidase 1	protein_coding	NP_004580.1	10603	603644	.	.	17	-0.152798	2.68504	6.81991	0.00993197	0.11591
23095	NM_001365951,NM_001365952,NM_001365953,NM_015074,NM_183416	KIF1B	kinesin family member 1B	protein_coding	NP_001352880.1;NP_001352881.1;NP_001352882.1;NP_055889.2;NP_904325.2	16636	605995	.	.	1	0.170099	3.43405	6.82301	0.0099155	0.11591
7327	NM_001202489,NM_003343,NM_182688,XM_024452132	UBE2G2	ubiquitin conjugating enzyme E2 G2	protein_coding	NP_001189418.1;NP_003334.2;NP_872630.1;XP_024307900.1	12483	603124	.	.	21	-0.112743	4.38784	6.8145	0.00996075	0.11603
105374102	XR_924470,XR_924471,XR_924472,XR_924473	LOC105374102	uncharacterized LOC105374102, transcript variant X1	lncRNA	.	.	.	.	.	3	0.345577	0.485907	6.81552	0.00995533	0.11603
27040	NM_001014987,NM_001014988,NM_001014989,NM_014387	LAT	linker for activation of T cells	protein_coding	NP_001014987.1;NP_001014988.1;NP_001014989.2;NP_055202.1	18874	602354	.	.	16	-0.151429	5.92146	6.80969	0.00998644	0.116149
441150	NM_001008739	C6orf226	chromosome 6 open reading frame 226	protein_coding	NP_001008739.1	34431	.	.	.	6	-0.24733	0.745423	6.80912	0.00998946	0.116149
80895	NM_030768,XM_005246106,XM_006712784,XM_011511946,XM_017005056,XM_017005057,XM_017005058,XM_024453162,XR_923033	ILKAP	ILK associated serine/threonine phosphatase	protein_coding	NP_110395.1;XP_005246163.1;XP_006712847.1;XP_011510248.1;XP_016860545.1;XP_016860546.1;XP_016860547.1;XP_024308930.1	15566	.	.	.	2	-0.11508	3.31382	6.80579	0.0100073	0.116249
6626	NM_004596	SNRPA	small nuclear ribonucleoprotein polypeptide A	protein_coding	NP_004587.1	11151	182285	.	.	19	-0.133305	4.73945	6.80028	0.0100368	0.116315
26873	NM_017570,XM_011516960,XR_001745509	OPLAH	5-oxoprolinase, ATP-hydrolysing	protein_coding	NP_060040.1;XP_011515262.1	8149	614243	.	.	8	0.315882	2.11345	6.80096	0.0100424	0.116315
51523	NM_001317199,NM_001317200,NM_001317201,NM_001317202,NM_001317203,NM_001317204,NM_001317205,NM_001317206,NM_001317207,NM_001317208,NM_001317209,NM_001317210,NM_001317211,NM_016463	CXXC5	CXXC finger protein 5	protein_coding	NP_001304128.1;NP_001304129.1;NP_001304130.1;NP_001304131.1;NP_001304132.1;NP_001304133.1;NP_001304134.1;NP_001304135.1;NP_001304136.1;NP_001304137.1;NP_001304138.1;NP_001304139.1;NP_001304140.1;NP_057547.5	26943	612752	.	.	5	-0.171846	3.21964	6.7981	0.0100486	0.116315
79668	NM_001178055,NM_001178056,NM_001331028,NM_024615,XM_005248596,XM_011543631,XM_011543632,XM_011543633,XM_011543634,XM_011543635,XM_011543636,XM_011543640,XM_011543641,XM_011543642,XM_011543643,XM_017009851,XM_024446206,XR_002956178	PARP8	poly(ADP-ribose) polymerase family member 8	protein_coding	NP_001171526.1;NP_001171527.1;NP_001317957.1;NP_078891.2;XP_005248653.1;XP_011541933.1;XP_011541934.2;XP_011541935.2;XP_011541936.1;XP_011541937.1;XP_011541938.1;XP_011541942.1;XP_011541943.1;XP_011541944.1;XP_011541945.1;XP_016865340.1;XP_024301974.1	26124	.	.	.	5	0.179478	4.91661	6.79682	0.0100555	0.116315
219972	NM_001039396	MPEG1	macrophage expressed 1	protein_coding	NP_001034485.1	29619	610390	.	.	11	0.136389	7.46757	6.79612	0.0100592	0.116315
56052	NM_001330504,NM_019109,XM_017023457,XM_017023458,XR_932882	ALG1	ALG1 chitobiosyldiphosphodolichol beta-mannosyltransferase	protein_coding	NP_001317433.1;NP_061982.3;XP_016878946.1;XP_016878947.1	18294	605907	.	.	16	-0.150471	3.16505	6.79319	0.010075	0.116338
64411	NM_022481,XM_005268497,XM_005268498,XM_005268499,XM_005268500,XM_006714792,XM_011537677,XR_944329	ARAP3	ArfGAP with RhoGAP domain, ankyrin repeat and PH domain 3	protein_coding	NP_071926.4;XP_005268554.1;XP_005268555.1;XP_005268556.1;XP_005268557.1;XP_006714855.1;XP_011535979.1	24097	606647	.	.	5	0.207381	5.97889	6.79447	0.0100797	0.116338
51104	NM_001025780,NM_016014,XM_006717134,XM_006717135,XM_017014787,XM_017014788,XM_017014789,XM_017014791,XM_024447567	ABHD17B	abhydrolase domain containing 17B, depalmitoylase	protein_coding	NP_001020951.1;NP_057098.2;XP_006717197.2;XP_006717198.1;XP_016870276.1;XP_016870277.1;XP_016870278.1;XP_016870280.1;XP_024303335.1	24278	617943	.	.	9	-0.226843	1.21352	6.78964	0.0100942	0.116398
133	NM_001124	ADM	adrenomedullin	protein_coding	NP_001115.1	259	103275	.	.	11	0.260705	3.75139	6.78975	0.0101231	0.116411
51504	NM_001286082,NM_001286084,NM_001372071,NM_001372072,NM_016404	TRMT112	tRNA methyltransferase subunit 11-2	protein_coding	NP_001273011.1;NP_001273013.1;NP_001359000.1;NP_001359001.1;NP_057488.1	26940	618630	.	.	11	-0.109676	4.66755	6.7857	0.0101155	0.116411
353116	NM_001319243,NM_001319244,NM_001319302,NM_178314,XM_006719372,XM_006719373,XM_011538282,XM_011538284,XM_011538285,XR_944537	RILPL1	Rab interacting lysosomal protein like 1	protein_coding	NP_001306172.1;NP_001306173.1;NP_001306231.1;NP_847884.2;XP_006719435.1;XP_006719436.1;XP_011536584.1;XP_011536586.1;XP_011536587.1	26814	614092	.	.	12	0.26684	1.59589	6.78557	0.0101162	0.116411
2673	NM_001244710,NM_002056,XM_017003801,XM_017003802	GFPT1	glutamine--fructose-6-phosphate transaminase 1	protein_coding	NP_001231639.1;NP_002047.2;XP_016859290.1;XP_016859291.1	4241	138292	.	.	2	-0.216242	1.54949	6.77672	0.0101643	0.116721
23640	NM_001130106,NM_001297600,NM_012267,XM_005258700,XM_005258701,XM_011526691,XM_017026543,XM_017026544,XM_017026545,XM_024451436,XM_024451437	HSPBP1	HSPA (Hsp70) binding protein 1	protein_coding	NP_001123578.1;NP_001284529.1;NP_036399.3;XP_005258757.1;XP_005258758.1;XP_011524993.1;XP_016882032.1;XP_016882033.1;XP_016882034.1;XP_024307204.1;XP_024307205.1	24989	612939	.	.	19	-0.171997	3.15969	6.775	0.0101736	0.116721
116151	NM_080821	FAM210B	family with sequence similarity 210 member B	protein_coding	NP_543011.2	16102	618722	.	.	20	0.327738	5.3876	6.78436	0.0101779	0.116721
7132	NM_001065,NM_001346091,NM_001346092,NR_144351	TNFRSF1A	TNF receptor superfamily member 1A	protein_coding	NP_001056.1;NP_001333020.1;NP_001333021.1	11916	191190	.	.	12	0.160741	7.37265	6.76298	0.0102393	0.117211
9770	NM_014737,NM_170774,XM_005260895,XM_011529410,XM_011529411,XM_011529412,XM_017028149,XM_017028150,XM_017028151,XM_017028152,XM_017028153	RASSF2	Ras association domain family member 2	protein_coding	NP_055552.1;NP_739580.1;XP_005260952.1;XP_011527712.1;XP_011527713.1;XP_011527714.1;XP_016883638.1;XP_016883639.1;XP_016883640.1;XP_016883641.1;XP_016883642.1	9883	609492	.	.	20	0.151544	7.53018	6.76355	0.0102362	0.117211
55432	NM_001276320,NM_018566	YOD1	YOD1 deubiquitinase	protein_coding	NP_001263249.1;NP_061036.3	25035	612023	.	.	1	0.379812	2.82496	6.76584	0.0102678	0.117431
23468	NM_001127321,NM_001127322,NM_012117	CBX5	chromobox 5	protein_coding	NP_001120793.1;NP_001120794.1;NP_036249.1	1555	604478	.	.	12	-0.150373	4.06688	6.75411	0.0102881	0.117555
4709	NM_001257102,NM_002491,XM_011511230,XM_017004186	NDUFB3	NADH:ubiquinone oxidoreductase subunit B3	protein_coding	NP_001244031.1;NP_002482.1;XP_011509532.1;XP_016859675.1	7698	603839	.	.	2	0.290784	2.11333	6.75017	0.0103119	0.117721
978	NM_001785	CDA	cytidine deaminase	protein_coding	NP_001776.1	1712	123920	.	.	1	0.274768	6.44205	6.73788	0.010416	0.118478
53407	NM_001346281,NM_001346282,NM_001346300,NM_016930,NR_144414	STX18	syntaxin 18	protein_coding	NP_001333210.1;NP_001333211.1;NP_001333229.1;NP_058626.1	15942	606046	.	.	4	-0.14462	2.57914	6.73118	0.0104153	0.118478
137835	NM_001145153,NM_001364885,NM_001382396,NM_001382397,NM_001382398,NM_001382399,NM_001382400,NM_001382401,NM_001382402,NM_001382403,NM_001382404,NM_001382405,NM_144649	TMEM71	transmembrane protein 71	protein_coding	NP_001138625.1;NP_001351814.1;NP_001369325.1;NP_001369326.1;NP_001369327.1;NP_001369328.1;NP_001369329.1;NP_001369330.1;NP_001369331.1;NP_001369332.1;NP_001369333.1;NP_001369334.1;NP_653250.2	26572	.	.	.	8	0.175526	4.92581	6.73151	0.0104134	0.118478
170487	NM_001024675	ACTL10	actin like 10	protein_coding	NP_001019846.1	16127	.	.	.	20	-0.328211	0.0814729	6.73253	0.0104077	0.118478
1647	NM_001199741,NM_001199742,NM_001924	GADD45A	growth arrest and DNA damage inducible alpha	protein_coding	NP_001186670.1;NP_001186671.1;NP_001915.1	4095	126335	.	.	1	0.297969	0.624736	6.72845	0.0104305	0.118537
6283	NM_005621	S100A12	S100 calcium binding protein A12	protein_coding	NP_005612.1	10489	603112	.	.	1	0.341461	5.97019	6.73619	0.0104439	0.118581
1604	NM_000574,NM_001114752,NM_001300902,NM_001300903,NM_001300904,NR_125349,XM_017000467	CD55	CD55 molecule (Cromer blood group)	protein_coding	NP_000565.1;NP_001108224.1;NP_001287831.1;NP_001287832.1;NP_001287833.1;XP_016855956.1	2665	125240	.	.	1	0.209068	5.43311	6.7219	0.010483	0.118646
8780	NM_001348193,NM_003831,NR_145477,XM_011526242,XM_011526243,XR_002958189	RIOK3	RIO kinase 3	protein_coding	NP_001335122.1;NP_003822.2;XP_011524544.1;XP_011524545.1	11451	603579	.	.	18	0.230189	4.30363	6.71387	0.0105336	0.118646
9846	NM_012296,NM_080491,XM_006718753,XM_011545408,XM_024448782	GAB2	GRB2 associated binding protein 2	protein_coding	NP_036428.1;NP_536739.1;XP_006718816.1;XP_011543710.1;XP_024304550.1	14458	606203	.	.	11	0.189818	5.74363	6.71483	0.0105123	0.118646
22800	NM_001102669,NM_001177314,NM_001177315,NM_012250,XM_017017363	RRAS2	RAS related 2	protein_coding	NP_001096139.1;NP_001170785.1;NP_001170786.1;NP_036382.2;XP_016872852.1	17271	600098	.	.	11	-0.366575	0.665737	6.71546	0.0105034	0.118646
51380	NM_001244705,NM_001244706,NM_015989,XM_011538442,XM_011538446,XM_011538449,XM_011538451,XM_017019416,XM_017019417,XM_017019418,XM_017019419,XM_024449011,XM_024449012,XM_024449013,XM_024449014,XM_024449015,XR_001748742,XR_001748743,XR_001748744,XR_001748745,XR_002957335,XR_002957336,XR_944571	CSAD	cysteine sulfinic acid decarboxylase	protein_coding	NP_001231634.1;NP_001231635.1;NP_057073.4;XP_011536744.2;XP_011536748.1;XP_011536751.1;XP_011536753.1;XP_016874905.1;XP_016874906.1;XP_016874907.1;XP_016874908.1;XP_024304779.1;XP_024304780.1;XP_024304781.1;XP_024304782.1;XP_024304783.1	18966	616569	.	.	12	0.189918	4.1951	6.70917	0.0105402	0.118646
56902	NM_001329916,NM_001329917,NM_020143,NR_138146	PNO1	partner of NOB1 homolog	protein_coding	NP_001316845.1;NP_001316846.1;NP_064528.1	32790	618710	.	.	2	-0.208769	1.19806	6.70827	0.010544	0.118646
57602	NM_001321291,XM_005257542,XM_005257543,XM_011525065,XM_011525066,XM_011525067,XM_011525068,XM_011525069,XM_011525070,XM_011525071,XM_017024900,XM_017024901,XM_024450845,XM_024450846,XR_001752572,XR_001752573,XR_001752574,XR_001752575,XR_002958048,XR_002958049,XR_934510	USP36	ubiquitin specific peptidase 36	protein_coding	NP_001308220.1;XP_005257599.1;XP_005257600.1;XP_011523367.1;XP_011523368.1;XP_011523369.1;XP_011523370.1;XP_011523371.1;XP_011523372.1;XP_011523373.1;XP_016880389.1;XP_016880390.1;XP_024306613.1;XP_024306614.1	20062	612543	.	.	17	-0.133418	4.17797	6.71804	0.0104889	0.118646
57659	NM_001128833,NM_020899,XM_006721563,XM_006721564,XM_011523972	ZBTB4	zinc finger and BTB domain containing 4	protein_coding	NP_001122305.1;NP_065950.2;XP_006721626.1;XP_006721627.1;XP_011522274.1	23847	612308	.	.	17	-0.130444	4.62797	6.70853	0.0105425	0.118646
79568	NM_001369399,NM_024520,NR_161377	MAIP1	matrix AAA peptidase interacting protein 1	protein_coding	NP_001356328.1;NP_078796.2	26198	617267	.	.	2	-0.260565	0.691226	6.71942	0.0104811	0.118646
105369202	XR_936354	LOC105369202	uncharacterized LOC105369202	lncRNA	.	.	.	.	.	NA	0.859123	-0.59008	6.71755	0.0105231	0.118646
3554	NM_000877,NM_001288706,NM_001320978,NM_001320980,NM_001320981,NM_001320982,NM_001320983,NM_001320984,NM_001320985,NM_001320986,XM_005263930,XM_005263934,XM_011511115,XM_011511116,XM_011511117,XM_011511118,XM_017003989	IL1R1	interleukin 1 receptor type 1	protein_coding	NP_000868.1;NP_001275635.1;NP_001307907.1;NP_001307909.1;NP_001307910.1;NP_001307911.1;NP_001307912.1;NP_001307913.1;NP_001307914.1;NP_001307915.1;XP_005263987.1;XP_005263991.1;XP_011509417.1;XP_011509418.1;XP_011509419.1;XP_011509420.1;XP_016859478.1	5993	147810	.	.	2	0.280124	2.34094	6.70329	0.0105752	0.118775
3820	NM_002258	KLRB1	killer cell lectin like receptor B1	protein_coding	NP_002249.1	6373	602890	.	.	12	-0.285366	3.59605	6.71092	0.010568	0.118775
5905	NM_001278651,NM_001317930,NM_002883,XM_005261695,XM_005261696,XM_006724289,XM_011530293,XM_011530294,XM_011530295,XM_011530297,XM_017028893,XM_017028894,XM_017028895,XM_017028896,XM_017028897,XM_017028898,XM_017028899,XR_002958711	RANGAP1	Ran GTPase activating protein 1	protein_coding	NP_001265580.1;NP_001304859.1;NP_002874.1;XP_005261752.1;XP_005261753.1;XP_006724352.1;XP_011528595.1;XP_011528596.1;XP_011528597.1;XP_011528599.1;XP_016884382.1;XP_016884383.1;XP_016884384.1;XP_016884385.1;XP_016884386.1;XP_016884387.1;XP_016884388.1	9854	602362	.	.	22	-0.14026	5.29674	6.70124	0.0105838	0.118775
1762	NM_004943	DMWD	DM1 locus, WD repeat containing	protein_coding	NP_004934.1	2936	609857	.	.	19	-0.191499	2.26711	6.69321	0.0106295	0.119181
2987	NM_000858,NM_001159390,NM_001159391,NM_001242839,NM_001242840,XM_005273104	GUK1	guanylate kinase 1	protein_coding	NP_000849.1;NP_001152862.1;NP_001152863.1;NP_001229768.1;NP_001229769.1;XP_005273161.1	4693	139270	.	.	1	0.214486	7.55481	6.68903	0.010657	0.119277
22955	NM_001031694,NM_001172218,NM_001172219,NM_001172220,NM_001172221,NM_001172222,NM_001350667,NM_001350668,NM_012236,NR_135092,XM_006710462,XM_006710464,XM_011541032,XM_011541033,XM_011541034,XM_011541035,XM_011541036,XM_011541039,XM_011541040,XM_011541043,XM_011541044,XM_017000698,XM_017000699,XM_017000700,XM_017000702,XM_017000703,XM_017000708,XM_017000711,XM_017000712,XM_017000713,XM_024454203,XM…	SCMH1	Scm polycomb group protein homolog 1	protein_coding	NP_001026864.1;NP_001165689.1;NP_001165690.1;NP_001165691.1;NP_001165692.1;NP_001165693.1;NP_001337596.1;NP_001337597.1;NP_036368.1;XP_006710525.1;XP_006710527.1;XP_011539334.1;XP_011539335.1;XP_011539336.1;XP_011539337.1;XP_011539338.1;XP_011539341.1;XP_011539342.1;XP_011539345.1;XP_011539346.1;XP_016856187.1;XP_016856188.1;XP_016856189.1;XP_016856191.1;XP_016856192.1;XP_016856197.1;XP_016856200…	19003	616396	.	.	1	-0.159792	2.20085	6.68932	0.0106517	0.119277
257160	NM_001077239,NM_001278249,NM_207343,XR_001747824	RNF214	ring finger protein 214	protein_coding	NP_001070707.1;NP_001265178.1;NP_997226.2	25335	.	.	.	11	-0.170991	2.54841	6.68541	0.0106741	0.119362
7099	NM_003266,NM_138554,NM_138557	TLR4	toll like receptor 4	protein_coding	NP_003257.1;NP_612564.1;NP_612567.1	11850	603030	.	.	9	0.207125	5.2912	6.68206	0.010709	0.119646
2833	NM_001142797,NM_001504,XM_005262256,XM_005262257,XM_017029435,XM_017029436	CXCR3	C-X-C motif chemokine receptor 3	protein_coding	NP_001136269.1;NP_001495.1;XP_005262313.1;XP_005262314.1;XP_016884924.1;XP_016884925.1	4540	300574	.	.	X	-0.262327	3.65011	6.68262	0.0107234	0.1197
10235	NM_001098670,NM_001098671,NM_001318398,NM_153819,XM_011544718,XM_011544720,XM_011544721,XM_011544722,XM_011544723,XM_011544725,XM_017017082,XM_017017083,XM_017017084,XM_017017085,XM_017017086,XR_001747719,XR_001747720	RASGRP2	RAS guanyl releasing protein 2	protein_coding	NP_001092140.1;NP_001092141.1;NP_001305327.1;NP_722541.1;XP_011543020.1;XP_011543022.1;XP_011543023.1;XP_011543024.1;XP_011543025.1;XP_011543027.1;XP_016872571.1;XP_016872572.1;XP_016872573.1;XP_016872574.1;XP_016872575.1	9879	605577	.	.	11	-0.0973514	7.51038	6.67246	0.0107485	0.119874
2395	NM_000144,NM_181425	FXN	frataxin	protein_coding	NP_000135.2;NP_852090.1	3951	606829	.	.	9	-0.179223	1.72024	6.65651	0.0108409	0.120787
3662	NM_001195286,NM_002460,NR_046000,XM_006715090	IRF4	interferon regulatory factor 4	protein_coding	NP_001182215.1;NP_002451.2;XP_006715153.1	6119	601900	.	.	6	-0.188	2.801	6.65502	0.0108496	0.120787
171389	NM_001276700,NM_138329,XM_017017253,XR_002957127,XR_930848	NLRP6	NLR family pyrin domain containing 6	protein_coding	NP_001263629.1;NP_612202.2;XP_016872742.1	22944	609650	.	.	11	0.278268	4.34992	6.6593	0.0108694	0.1209
641649	NM_001042595,NM_001098821,NM_001098822,NM_001098823,NM_001098824,NM_001098825,NM_001369862,NM_001369864	TMEM91	transmembrane protein 91	protein_coding	NP_001036060.1;NP_001092291.1;NP_001092292.1;NP_001092293.1;NP_001092294.1;NP_001092295.1;NP_001356791.1;NP_001356793.1	32393	618294	.	.	19	0.227387	4.72316	6.6433	0.0109421	0.121602
5573	NM_001276289,NM_001276290,NM_001278433,NM_001369389,NM_001369390,NM_002734,NM_212471,NM_212472,XM_011524984	PRKAR1A	protein kinase cAMP-dependent type I regulatory subunit alpha	protein_coding	NP_001263218.1;NP_001263219.1;NP_001265362.1;NP_001356318.1;NP_001356319.1;NP_002725.1;NP_997636.1;NP_997637.1;XP_011523286.1	9388	188830	.	.	17	0.186585	4.99513	6.63043	0.0109972	0.122106
1606	NM_001345,NM_001351033,NM_001351034,NM_001351035,NM_001351036,NM_001351037,NM_001351038,NM_001351039,NM_001351040,NM_201444,NM_201445,NM_201554,NR_147026,NR_147027,XM_005268689,XM_011537993,XM_011537995,XM_017018900,XM_017018901,XM_017018902,XM_017018903,XM_017018904,XM_017018905,XM_017018906,XM_017018907,XM_017018908,XR_001748602,XR_002957293,XR_002957294,XR_002957295,XR_002957296	DGKA	diacylglycerol kinase alpha	protein_coding	NP_001336.2;NP_001337962.1;NP_001337963.1;NP_001337964.1;NP_001337965.1;NP_001337966.1;NP_001337967.1;NP_001337968.1;NP_001337969.1;NP_958852.1;NP_958853.1;NP_963848.1;XP_005268746.1;XP_011536295.1;XP_011536297.1;XP_016874389.1;XP_016874390.1;XP_016874391.1;XP_016874392.1;XP_016874393.1;XP_016874394.1;XP_016874395.1;XP_016874396.1;XP_016874397.1	2849	125855	.	.	12	-0.159106	6.76584	6.62341	0.0110353	0.122421
55841	NM_015691	WWC3	WWC family member 3	protein_coding	NP_056506.2	29237	.	.	.	X	0.138161	5.25667	6.61808	0.0110669	0.122663
84936	NM_001077268,NM_001258420,NM_001258421,NM_032850,XM_017022684,XM_024450092,XR_931925	ZFYVE19	zinc finger FYVE-type containing 19	protein_coding	NP_001070736.1;NP_001245349.1;NP_001245350.1;NP_116239.3;XP_016878173.1;XP_024305860.1	20758	.	.	.	15	-0.139543	3.30183	6.61473	0.0110869	0.122776
669	NM_001293085,NM_001724,NM_199186,XM_011516527	BPGM	bisphosphoglycerate mutase	protein_coding	NP_001280014.1;NP_001715.1;NP_954655.1;XP_011514829.1	1093	613896	.	.	7	0.339132	3.028	6.61643	0.0111186	0.122857
3955	NM_001040167,NM_001040168,NM_001166355,NM_002304	LFNG	LFNG O-fucosylpeptide 3-beta-N-acetylglucosaminyltransferase	protein_coding	NP_001035257.1;NP_001035258.1;NP_001159827.1;NP_002295.1	6560	602576	.	.	7	-0.101186	6.35533	6.60859	0.0111235	0.122857
6932	NM_001134851,NM_001346425,NM_001346450,NM_001366502,NM_003202,NM_201632,NM_201634,NM_213648,NR_033449,XM_006714678,XM_006714679,XM_006714682,XM_006714684,XM_006714685,XM_006714686,XM_011543604,XM_011543606,XM_011543607,XM_011543608,XM_011543609,XM_011543613,XM_017009790,XR_001742231,XR_001742232,XR_948292,XR_948294	TCF7	transcription factor 7	protein_coding	NP_001128323.2;NP_001333354.1;NP_001333379.1;NP_001353431.1;NP_003193.2;NP_963963.1;NP_963965.1;NP_998813.1;XP_006714741.1;XP_006714742.1;XP_006714745.1;XP_006714747.1;XP_006714748.1;XP_006714749.1;XP_011541906.1;XP_011541908.1;XP_011541909.1;XP_011541910.1;XP_011541911.1;XP_011541915.1;XP_016865279.1	11639	189908	.	.	5	-0.219363	6.54432	6.61257	0.0111182	0.122857
1595	NM_000786,NM_001146152	CYP51A1	cytochrome P450 family 51 subfamily A member 1	protein_coding	NP_000777.1;NP_001139624.1	2649	601637	.	.	7	-0.255045	0.952719	6.60105	0.0111687	0.122924
6723	NM_003132,XM_017002179	SRM	spermidine synthase	protein_coding	NP_003123.2;XP_016857668.1	11296	182891	.	.	1	-0.1516	4.02174	6.60385	0.0111519	0.122924
28690	id-TRAV3	TRAV3	T cell receptor alpha variable 3	V_segment	.	12128	.	.	TRAV3	14	-0.434934	0.00646109	6.60179	0.0111643	0.122924
80223	NM_001002814,NM_025151,XM_017013869	RAB11FIP1	RAB11 family interacting protein 1	protein_coding	NP_001002814.2;NP_079427.4;XP_016869358.1	30265	608737	.	.	8	0.164117	6.87114	6.60166	0.011165	0.122924
9019	NM_001146191,NM_003953,NM_024569	MPZL1	myelin protein zero like 1	protein_coding	NP_001139663.1;NP_003944.1;NP_078845.3	7226	604376	.	.	1	0.240741	5.23892	6.59751	0.0112236	0.123376
23365	NM_001198665,NM_001301084,NM_015313,XM_006718805,XM_011542720,XM_017017420,XM_017017421,XM_017017422	ARHGEF12	Rho guanine nucleotide exchange factor 12	protein_coding	NP_001185594.1;NP_001288013.1;NP_056128.1;XP_006718868.1;XP_011541022.1;XP_016872909.1;XP_016872910.1;XP_016872911.1	14193	604763	.	.	11	0.275562	2.98601	6.5927	0.0112392	0.123376
245812	NM_152755	CNPY4	canopy FGF signaling regulator 4	protein_coding	NP_689968.1	28631	610047	.	.	7	-0.152021	2.37001	6.59043	0.0112326	0.123376
84069	NM_001160184,NM_001367552,NM_032129,XM_011542248,XM_017002474,XM_017002475,XM_017002476,XM_017002477,XM_017002478,XM_017002479,XR_001737478	PLEKHN1	pleckstrin homology domain containing N1	protein_coding	NP_001153656.1;NP_001354481.1;NP_115505.2;XP_011540550.2;XP_016857963.1;XP_016857964.1;XP_016857965.1;XP_016857966.1;XP_016857967.1;XP_016857968.1	25284	.	.	.	1	-0.337658	-0.193607	6.58734	0.0112513	0.123401
9455	NM_004839,NM_199330,XM_005272448,XM_005272449,XM_006720775,XM_006720776,XM_011522231,XM_011522232,XM_011522233,XM_011522234	HOMER2	homer scaffold protein 2	protein_coding	NP_004830.2;NP_955362.1;XP_005272505.1;XP_005272506.1;XP_006720838.1;XP_006720839.1;XP_011520533.1;XP_011520534.1;XP_011520535.1;XP_011520536.1	17513	604799	.	.	15	0.478208	-0.281907	6.58165	0.0112858	0.123434
10921	NM_001286625,NM_001286626,NM_001286627,NM_006711,NM_080594,NR_104485,XM_005255048,XM_005255049	RNPS1	RNA binding protein with serine rich domain 1	protein_coding	NP_001273554.1;NP_001273555.1;NP_001273556.1;NP_006702.1;NP_542161.1;XP_005255105.1;XP_005255106.1	10080	606447	.	.	16	-0.0992436	5.55545	6.57713	0.0113132	0.123434
11065	NM_001281741,NM_001281742,NM_007019,NM_181799,NM_181800,NM_181801,NR_104036,NR_104037	UBE2C	ubiquitin conjugating enzyme E2 C	protein_coding	NP_001268670.1;NP_001268671.1;NP_008950.1;NP_861515.1;NP_861516.1;NP_861517.1	15937	605574	.	.	20	0.308812	0.244359	6.57852	0.0113048	0.123434
51594	NM_015909,NR_052013,XM_011510357,XM_011510358,XM_011510360,XM_011510361,XM_017004317,XM_024452961	NBAS	NBAS subunit of NRZ tethering complex	protein_coding	NP_056993.2;XP_011508659.1;XP_011508660.1;XP_011508662.1;XP_011508663.1;XP_016859806.1;XP_024308729.1	15625	608025	.	.	2	-0.142472	3.46335	6.57721	0.0113127	0.123434
57447	NM_001282211,NM_001282212,NM_001282213,NM_001282214,NM_001282215,NM_001282216,NM_001320329,NM_001354558,NM_001354559,NM_001354560,NM_001354561,NM_001354562,NM_001354564,NM_001354565,NM_001354566,NM_001354567,NM_001354568,NM_001354569,NM_001354570,NM_016250,NM_201535,NM_201536,NM_201537,NM_201538,NM_201539,NM_201540,NM_201541	NDRG2	NDRG family member 2	protein_coding	NP_001269140.1;NP_001269141.1;NP_001269142.1;NP_001269143.1;NP_001269144.1;NP_001269145.1;NP_001307258.1;NP_001341487.1;NP_001341488.1;NP_001341489.1;NP_001341490.1;NP_001341491.1;NP_001341493.1;NP_001341494.1;NP_001341495.1;NP_001341496.1;NP_001341497.1;NP_001341498.1;NP_001341499.1;NP_057334.1;NP_963293.1;NP_963294.1;NP_963831.1;NP_963832.1;NP_963833.1;NP_963834.1;NP_963835.1	14460	605272	.	.	14	-0.17157	2.25375	6.57904	0.0113016	0.123434
284352	NM_019121,XM_006723159,XR_001753668	PPP1R37	protein phosphatase 1 regulatory subunit 37	protein_coding	NP_061994.1;XP_006723222.1	27607	.	.	.	19	-0.163615	3.41897	6.57827	0.0113063	0.123434
975	NM_001297649,NM_004356,XM_011520492	CD81	CD81 molecule	protein_coding	NP_001284578.1;NP_004347.1;XP_011518794.1	1701	186845	.	.	11	-0.155626	5.79212	6.57502	0.0113261	0.123467
682	NM_001322243,NM_001728,NM_198589,NM_198590,NM_198591,XM_017027173	BSG	basigin (Ok blood group)	protein_coding	NP_001309172.1;NP_001719.2;NP_940991.1;NP_940992.1;NP_940993.1;XP_016882662.1	1116	109480	.	.	19	0.150609	7.86827	6.57226	0.0113429	0.123543
8993	NM_005091	PGLYRP1	peptidoglycan recognition protein 1	protein_coding	NP_005082.1	8904	604963	.	.	19	0.328847	4.61545	6.57991	0.0113547	0.123565
222166	NM_152793,XM_005249652	MTURN	maturin, neural progenitor differentiation regulator homolog	protein_coding	NP_690006.2;XP_005249709.1	25457	.	.	.	7	0.16967	4.05323	6.56848	0.011366	0.123581
55711	NM_001271783,NM_001271784,NM_018099,XM_011520747,XM_011520748,XM_017019624,XM_017019625	FAR2	fatty acyl-CoA reductase 2	protein_coding	NP_001258712.1;NP_001258713.1;NP_060569.3;XP_011519049.1;XP_011519050.1;XP_016875113.1;XP_016875114.1	25531	616156	.	.	12	0.231378	2.49014	6.56229	0.0114039	0.123778
154790	NM_001080511,NM_001353368,XM_017011770	CLEC2L	C-type lectin domain family 2 member L	protein_coding	NP_001073980.2;NP_001340297.1;XP_016867259.1	21969	.	.	.	7	0.581821	-0.543926	6.56268	0.0114015	0.123778
147184	NR_160886,NR_160887,NR_160888	TMEM99	transmembrane protein 99 (putative)	lncRNA	.	28305	.	.	.	17	-0.28444	0.635081	6.55771	0.011432	0.123915
101928465	XR_244126,XR_430330	LOC101928465	uncharacterized LOC101928465, transcript variant X1	lncRNA	.	.	.	.	.	20	-0.162152	2.63632	6.55703	0.0114362	0.123915
83444	NM_031288	INO80B	INO80 complex subunit B	protein_coding	NP_112578.2	13324	616456	.	.	2	-0.195606	2.85523	6.55265	0.0114631	0.1241
710	NM_000062,NM_001032295	SERPING1	serpin family G member 1	protein_coding	NP_000053.2;NP_001027466.1	1228	606860	.	.	11	0.372348	4.07456	6.55579	0.0115054	0.124435
200010	NM_001011547,NM_001135181,XM_011540924,XM_011540925,XM_011540926,XM_011540927,XM_011540928,XM_011540929,XM_017000558,XR_946573	SLC5A9	solute carrier family 5 member 9	protein_coding	NP_001011547.2;NP_001128653.1;XP_011539226.1;XP_011539227.1;XP_011539228.1;XP_011539229.1;XP_011539230.1;XP_011539231.1;XP_016856047.1	22146	.	.	.	1	0.480042	-0.476058	6.54445	0.0115139	0.124435
115761	NM_138450,XM_005266253	ARL11	ADP ribosylation factor like GTPase 11	protein_coding	NP_612459.1;XP_005266310.1	24046	609351	.	.	13	0.157367	3.43017	6.54079	0.0115365	0.124571
253943	NM_001277813,NM_001277814,NM_001277815,NM_001277816,NM_001277817,NM_001277818,NM_152758,NR_102434,XM_011517509,XM_011517510	YTHDF3	YTH N6-methyladenosine RNA binding protein 3	protein_coding	NP_001264742.1;NP_001264743.1;NP_001264744.1;NP_001264745.1;NP_001264746.1;NP_001264747.1;NP_689971.4;XP_011515811.1;XP_011515812.1	26465	618669	.	.	8	0.192464	3.17446	6.53922	0.0115463	0.124571
28823	id-IGLV1-44	IGLV1-44	immunoglobulin lambda variable 1-44	V_segment	.	5879	.	.	IGLV1-44	22	-0.382043	1.61681	6.54079	0.0115611	0.124624
57121	NM_001142961,NM_020400	LPAR5	lysophosphatidic acid receptor 5	protein_coding	NP_001136433.1;NP_065133.1	13307	606926	.	.	12	-0.18358	2.61653	6.52489	0.0116356	0.125213
126326	NM_133261,XM_005259492	GIPC3	GIPC PDZ domain containing family member 3	protein_coding	NP_573568.1;XP_005259549.1	18183	608792	.	.	19	0.349843	0.743125	6.526	0.0116287	0.125213
11024	NM_001278318,NM_001278319,NM_006863,NR_103501,NR_103502,NR_103503	LILRA1	leukocyte immunoglobulin like receptor A1	protein_coding	NP_001265247.1;NP_001265248.1;NP_006854.1	6602	604810	.	.	19	0.179588	5.87538	6.52118	0.0116608	0.125269
84669	NM_032582,XM_011525371,XM_011525372,XM_011525373,XM_011525374,XM_011525375,XM_011525376,XM_011525378,XM_011525379,XM_017025233,XM_017025234	USP32	ubiquitin specific peptidase 32	protein_coding	NP_115971.2;XP_011523673.1;XP_011523674.1;XP_011523675.1;XP_011523676.1;XP_011523677.1;XP_011523678.1;XP_011523680.1;XP_011523681.1;XP_016880722.1;XP_016880723.1	19143	607740	.	.	17	0.162636	4.47566	6.52199	0.0116539	0.125269
9737	NM_001099410,NM_001099411,NM_001184727,NM_014710	GPRASP1	G protein-coupled receptor associated sorting protein 1	protein_coding	NP_001092880.1;NP_001092881.1;NP_001171656.1;NP_055525.3	24834	300417	.	.	X	-0.298716	1.80869	6.51735	0.011684	0.125317
50485	NM_001127207,NM_014140	SMARCAL1	SWI/SNF related, matrix associated, actin dependent regulator of chromatin, subfamily a like 1	protein_coding	NP_001120679.1;NP_054859.2	11102	606622	.	.	2	-0.132056	3.06639	6.51699	0.0116852	0.125317
7414	NM_003373,NM_014000	VCL	vinculin	protein_coding	NP_003364.1;NP_054706.1	12665	193065	.	.	10	0.139988	5.5424	6.51519	0.0116966	0.125332
283337	NM_001004304,XM_006719344,XM_011538194,XM_017019181,XR_001748655,XR_944519	ZNF740	zinc finger protein 740	protein_coding	NP_001004304.1;XP_006719407.1;XP_011536496.1;XP_016874670.1	27465	.	.	.	12	-0.103117	4.24708	6.51265	0.0117126	0.125397
219	NM_000692,XM_011517802	ALDH1B1	aldehyde dehydrogenase 1 family member B1	protein_coding	NP_000683.3;XP_011516104.1	407	100670	.	.	9	-0.281772	0.525653	6.4992	0.0117977	0.125678
911	NM_001765,XM_005245579	CD1C	CD1c molecule	protein_coding	NP_001756.2;XP_005245636.1	1636	188340	.	.	1	-0.222874	2.14245	6.49963	0.011795	0.125678
1475	NM_005213	CSTA	cystatin A	protein_coding	NP_005204.1	2481	184600	.	.	3	0.26247	3.85955	6.50592	0.0117902	0.125678
2781	NM_002073,XM_017028786,XR_937843	GNAZ	G protein subunit alpha z	protein_coding	NP_002064.1;XP_016884275.1	4395	139160	.	.	22	0.266572	2.22806	6.48668	0.0118789	0.125678
5138	NM_001143839,NM_001146209,NM_001243784,NM_002599,XM_005274040	PDE2A	phosphodiesterase 2A	protein_coding	NP_001137311.1;NP_001139681.1;NP_001230713.1;NP_002590.1;XP_005274097.1	8777	602658	.	.	11	0.375448	-0.295136	6.49132	0.0118479	0.125678
5704	NM_006503,NM_153001,XR_002958336	PSMC4	proteasome 26S subunit, ATPase 4	protein_coding	NP_006494.1;NP_694546.1	9551	602707	.	.	19	-0.121785	4.86327	6.49346	0.0118342	0.125678
6484	NM_001254757,NM_001254758,NM_001254759,NM_001348396,NM_001348397,NM_001348398,NM_001348399,NM_001348400,NM_006278,NR_145671,XM_024448658,XM_024448659,XM_024448660	ST3GAL4	ST3 beta-galactoside alpha-2,3-sialyltransferase 4	protein_coding	NP_001241686.1;NP_001241687.1;NP_001241688.1;NP_001335325.1;NP_001335326.1;NP_001335327.1;NP_001335328.1;NP_001335329.1;NP_006269.1;XP_024304426.1;XP_024304427.1;XP_024304428.1	10864	104240	.	.	11	0.189196	4.07825	6.4938	0.0118338	0.125678
7165	NM_001243891,NM_001243892,NM_001243894,NM_001243895,NM_003288,NM_199359,NM_199360,NM_199361,NM_199362,NM_199363,NR_045090,XM_011529034,XM_011529035,XM_017028038	TPD52L2	TPD52 like 2	protein_coding	NP_001230820.1;NP_001230821.1;NP_001230823.1;NP_001230824.1;NP_003279.2;NP_955391.1;NP_955392.1;NP_955393.1;NP_955394.1;NP_955395.1;XP_011527336.1;XP_011527337.1;XP_016883527.1	12007	603747	.	.	20	0.137092	6.29372	6.50151	0.0117831	0.125678
23450	NM_012426	SF3B3	splicing factor 3b subunit 3	protein_coding	NP_036558.3	10770	605592	.	.	16	-0.131133	5.40605	6.48826	0.0118674	0.125678
51312	NM_001317812,NM_001317813,NM_001317814,NM_016612,XM_006716352,XM_011544550,XM_011544553,XM_011544554,XM_017013532	SLC25A37	solute carrier family 25 member 37	protein_coding	NP_001304741.1;NP_001304742.1;NP_001304743.1;NP_057696.2;XP_006716415.1;XP_011542852.1;XP_011542855.1;XP_011542856.1;XP_016869021.1	29786	610387	.	.	8	0.241187	8.79321	6.48915	0.0118691	0.125678
84662	NM_001318918,NM_032575	GLIS2	GLIS family zinc finger 2	protein_coding	NP_001305847.1;NP_115964.2	29450	608539	.	.	16	0.464033	-0.419071	6.4928	0.0118384	0.125678
259173	NM_001190707,NM_147129,NR_033815,NR_135622,XM_005265025,XM_006713091,XM_006713093,XM_006713094,XM_011533572,XR_001740090,XR_001740091,XR_001740092,XR_001740093,XR_001740094,XR_001740095,XR_001740096,XR_001740097,XR_002959507,XR_427263,XR_940405,XR_940406,XR_940407,XR_940408,XR_940409,XR_940410,XR_940412	ALS2CL	ALS2 C-terminal like	protein_coding	NP_001177636.1;NP_667340.2;XP_005265082.1;XP_006713154.1;XP_006713156.1;XP_006713157.1;XP_011531874.1	20605	612402	.	.	3	-0.233564	3.1636	6.49014	0.0118658	0.125678
654434	NR_027058	SNHG20	small nucleolar RNA host gene 20	lncRNA	.	33099	.	.	.	17	-0.159477	1.97783	6.50009	0.011792	0.125678
100288486	NR_034090,NR_051985	DDX11L9	DEAD/H-box helicase 11 like 9 (pseudogene)	transcribed_pseudogene	.	37109	.	.	.	15	0.480147	2.3086	6.50803	0.0118011	0.125678
9790	NM_014753,XM_005271846,XM_005271848,XM_011540402,XM_011540403,XR_001747266,XR_002957049,XR_246522,XR_428728	BMS1	BMS1 ribosome biogenesis factor	protein_coding	NP_055568.3;XP_005271903.1;XP_005271905.1;XP_011538704.1;XP_011538705.1	23505	611448	.	.	10	-0.154145	3.21238	6.48022	0.011919	0.125803
205564	NM_001308045,NM_152699,XM_005269310,XM_011512544	SENP5	SUMO specific peptidase 5	protein_coding	NP_001294974.1;NP_689912.2;XP_005269367.1;XP_011510846.1	28407	612845	.	.	3	-0.107819	3.32035	6.48253	0.0119041	0.125803
101060389	NM_001291465,XM_006722248,XM_006722249,XM_006722250,XM_006722252,XM_006722253,XM_011524176,XM_017024010	TBC1D3D	TBC1 domain family member 3D	protein_coding	NP_001278394.1;XP_006722311.1;XP_006722312.1;XP_006722313.1;XP_006722315.1;XP_006722316.1;XP_011522478.1;XP_016879499.1	28944	610807	.	.	17	-1.16589	0.477638	6.49067	0.0119207	0.125803
2972	NM_001242786,NM_001242787,NM_001242788,NM_001242789,NM_001242790,NM_001519,NM_145685,XM_005267561,XM_005267563,XM_011536672,XM_011536673,XM_024449553	BRF1	BRF1 RNA polymerase III transcription initiation factor subunit	protein_coding	NP_001229715.1;NP_001229716.1;NP_001229717.1;NP_001229718.1;NP_001229719.1;NP_001510.2;NP_663718.1;XP_005267618.1;XP_005267620.1;XP_011534974.1;XP_011534975.1;XP_024305321.1	11551	604902	.	.	14	-0.128196	3.78749	6.47727	0.0119379	0.125851
574406	NR_104133	ADAMTSL4-AS1	ADAMTSL4 antisense RNA 1	lncRNA	.	32041	.	.	.	1	0.378407	0.766757	6.47612	0.0119453	0.125851
50628	NM_015721,XM_005256667,XM_005256670,XM_011523910,XM_011523911,XM_011523912,XM_011523913,XM_017024709	GEMIN4	gem nuclear organelle associated protein 4	protein_coding	NP_056536.2;XP_005256724.1;XP_005256727.1;XP_011522212.1;XP_011522213.1;XP_011522214.1;XP_011522215.1;XP_016880198.1	15717	606969	.	.	17	-0.155023	2.80144	6.4703	0.0119828	0.125916
51161	NM_001171740,NM_001171741,NM_001171743,NM_016210,XM_011533781,XM_011533782,XM_011533783,XM_011533784,XM_011533785,XM_011533788,XM_011533789,XM_011533790,XM_017006545,XM_017006546,XM_017006547,XM_024453548,XM_024453549,XM_024453550	C3orf18	chromosome 3 open reading frame 18	protein_coding	NP_001165211.1;NP_001165212.1;NP_001165214.2;NP_057294.2;XP_011532083.1;XP_011532084.1;XP_011532085.1;XP_011532086.1;XP_011532087.1;XP_011532090.1;XP_011532091.1;XP_011532092.1;XP_016862034.1;XP_016862035.1;XP_016862036.1;XP_024309316.1;XP_024309317.1;XP_024309318.1	24837	.	.	.	3	-0.190828	1.74194	6.46443	0.0120208	0.125916
128272	NM_153213,XM_011540706,XR_946544	ARHGEF19	Rho guanine nucleotide exchange factor 19	protein_coding	NP_694945.2;XP_011539008.1	26604	612496	.	.	1	-0.18664	1.93014	6.46479	0.0120185	0.125916
285605	NM_001308081,NM_173666,XM_011543338,XM_011543340	DTWD2	DTW domain containing 2	protein_coding	NP_001295010.1;NP_775937.1;XP_011541640.3;XP_011541642.1	19334	.	.	.	5	-0.356016	-0.267282	6.46761	0.0120002	0.125916
100130231	NR_038446,NR_038447	LINC00861	long intergenic non-protein coding RNA 861	lncRNA	.	45133	.	.	.	8	-0.166109	6.08193	6.46431	0.0120216	0.125916
100505994	NR_103548,NR_103549	LUCAT1	lung cancer associated transcript 1	lncRNA	.	48498	618190	.	.	5	0.297074	1.54754	6.46697	0.0120043	0.125916
102724714	NR_135566,NR_135567	LINC01857	long intergenic non-protein coding RNA 1857	lncRNA	.	52673	.	.	.	2	-0.480545	-0.147968	6.47264	0.0119677	0.125916
5210	NM_001317134,NM_001317135,NM_001317136,NM_001317137,NM_001317138,NM_004567,XM_011533829,XM_017006614,XM_017006615,XM_017006616,XM_017006617,XM_024453595	PFKFB4	6-phosphofructo-2-kinase/fructose-2,6-biphosphatase 4	protein_coding	NP_001304063.1;NP_001304064.1;NP_001304065.1;NP_001304066.1;NP_001304067.1;NP_004558.1;XP_011532131.1;XP_016862103.1;XP_016862104.1;XP_016862105.1;XP_016862106.1;XP_024309363.1	8875	605320	.	.	3	0.186906	5.6028	6.46127	0.0120476	0.126084
6840	NM_001323599,NM_001323600,NM_003174,NM_021738,XM_005252570,XM_005252571,XM_005252573,XM_011519634,XM_011519635,XM_024448138,XM_024448139,XM_024448140,XM_024448141,XM_024448142,XM_024448143,XM_024448144,XM_024448145,XM_024448146,XM_024448147,XM_024448148,XM_024448149	SVIL	supervillin	protein_coding	NP_001310528.1;NP_001310529.1;NP_003165.2;NP_068506.2;XP_005252627.1;XP_005252628.1;XP_005252630.1;XP_011517936.1;XP_011517937.1;XP_024303906.1;XP_024303907.1;XP_024303908.1;XP_024303909.1;XP_024303910.1;XP_024303911.1;XP_024303912.1;XP_024303913.1;XP_024303914.1;XP_024303915.1;XP_024303916.1;XP_024303917.1	11480	604126	.	.	10	0.18697	4.71267	6.45878	0.0120616	0.126125
1850	NM_004420,XM_011519932,XM_011519933	DUSP8	dual specificity phosphatase 8	protein_coding	NP_004411.2;XP_011518234.1;XP_011518235.1	3074	602038	.	.	11	-0.303216	0.94568	6.45197	0.0121018	0.126382
8843	NM_006018	HCAR3	hydroxycarboxylic acid receptor 3	protein_coding	NP_006009.2	16824	606039	.	.	12	0.236492	5.37439	6.45512	0.0121163	0.126382
29992	NM_013439,NM_178272,NM_178273,XM_024446739	PILRA	paired immunoglobin like type 2 receptor alpha	protein_coding	NP_038467.2;NP_840056.1;NP_840057.1;XP_024302507.1	20396	605341	.	.	7	0.181428	7.10715	6.45081	0.0121093	0.126382
4704	NM_005002	NDUFA9	NADH:ubiquinone oxidoreductase subunit A9	protein_coding	NP_004993.1	7693	603834	.	.	12	-0.146579	3.6509	6.44337	0.012158	0.126539
9894	NM_001351846,NM_016111,XM_011522773,XM_011522774,XM_011522775,XM_011522776,XM_011522777,XM_011522778,XR_001752042,XR_001752043,XR_001752044,XR_932982	TELO2	telomere maintenance 2	protein_coding	NP_001338775.1;NP_057195.2;XP_011521075.1;XP_011521076.1;XP_011521077.1;XP_011521078.1;XP_011521079.1;XP_011521080.1	29099	611140	.	.	16	-0.155305	4.1625	6.43767	0.0121954	0.126539
9990	NM_001042494,NM_001042495,NM_001042496,NM_001042497,NM_001365088,NM_005135,NM_133647,XM_006720793,XM_011522269,XR_931960	SLC12A6	solute carrier family 12 member 6	protein_coding	NP_001035959.1;NP_001035960.1;NP_001035961.1;NP_001035962.1;NP_001352017.1;NP_005126.1;NP_598408.1;XP_006720856.1;XP_011520571.1	10914	604878	.	.	15	0.149052	5.62191	6.44073	0.0121753	0.126539
23569	NM_012387,XM_011541150,XM_011541151,XM_011541152,XM_011541153,XM_011541154,XM_011541155,XM_011541156,XM_011541157	PADI4	peptidyl arginine deiminase 4	protein_coding	NP_036519.2;XP_011539452.1;XP_011539453.1;XP_011539454.1;XP_011539455.1;XP_011539456.1;XP_011539457.1;XP_011539458.1;XP_011539459.1	18368	605347	.	.	1	0.272073	6.70783	6.44306	0.0122018	0.126539
29925	NM_013334,NM_021971	GMPPB	GDP-mannose pyrophosphorylase B	protein_coding	NP_037466.2;NP_068806.2	22932	615320	.	.	3	-0.158705	2.96023	6.43872	0.0121885	0.126539
51024	NM_016068	FIS1	fission, mitochondrial 1	protein_coding	NP_057152.2	21689	609003	.	.	7	0.172247	4.90347	6.43846	0.0121903	0.126539
81846	NM_030962,XM_005253154,XM_005253155,XM_011520394,XM_011520395,XM_011520396,XM_017018372,XM_017018373,XM_017018374,XM_017018375,XM_017018376,XM_017018377,XR_001747994	SBF2	SET binding factor 2	protein_coding	NP_112224.1;XP_005253211.1;XP_005253212.1;XP_011518696.1;XP_011518697.1;XP_011518698.1;XP_016873861.1;XP_016873862.1;XP_016873863.1;XP_016873864.1;XP_016873865.1;XP_016873866.1	2135	607697	.	.	11	0.220298	2.48615	6.44157	0.0121698	0.126539
91574	NM_001143905,NM_001194995,NM_152269,XM_005253630,XM_011538980,XM_024449273	C12orf65	chromosome 12 open reading frame 65	protein_coding	NP_001137377.1;NP_001181924.1;NP_689482.1;XP_005253687.1;XP_011537282.1;XP_024305041.1	26784	613541	.	.	12	-0.20211	1.63699	6.43509	0.0122124	0.126544
23	NM_001025091,NM_001090	ABCF1	ATP binding cassette subfamily F member 1	protein_coding	NP_001020262.1;NP_001081.1	70	603429	.	.	6	-0.119057	4.75403	6.41397	0.0123523	0.127069
8801	NM_001177599,NM_003848,XM_017007420,XR_001740348,XR_001740350	SUCLG2	succinate-CoA ligase GDP-forming subunit beta	protein_coding	NP_001171070.1;NP_003839.2;XP_016862909.1	11450	603922	.	.	3	-0.209162	2.29569	6.41944	0.012316	0.127069
9179	NM_001363671,NM_004722,XM_005250689,XM_005250690,XM_006716175,XM_017012790,XM_017012791,XM_024446995,XM_024446996	AP4M1	adaptor related protein complex 4 subunit mu 1	protein_coding	NP_001350600.1;NP_004713.2;XP_005250746.1;XP_005250747.1;XP_006716238.1;XP_016868279.1;XP_016868280.1;XP_024302763.1;XP_024302764.1	574	602296	.	.	7	-0.184308	2.1027	6.42299	0.0122924	0.127069
26207	NM_012417,NM_181671,XM_005257216,XM_017024442,XM_017024443,XM_017024444,XM_017024445	PITPNC1	phosphatidylinositol transfer protein cytoplasmic 1	protein_coding	NP_036549.2;NP_858057.1;XP_005257273.1;XP_016879931.1;XP_016879932.1;XP_016879933.1;XP_016879934.1	21045	605134	.	.	17	-0.120041	4.24769	6.40655	0.0124019	0.127069
54820	NM_001143979,NM_017668,XM_005255396,XM_006720897,XM_006720900,XM_011522553,XM_017023349,XM_017023350,XM_017023351,XM_017023352,XM_017023353,XM_017023354,XM_017023355,XM_017023356,XM_017023357	NDE1	nudE neurodevelopment protein 1	protein_coding	NP_001137451.1;NP_060138.1;XP_005255453.1;XP_006720960.1;XP_006720963.1;XP_011520855.1;XP_016878838.1;XP_016878839.1;XP_016878840.1;XP_016878841.1;XP_016878842.1;XP_016878843.1;XP_016878844.1;XP_016878845.1;XP_016878846.1	17619	609449	.	.	16	0.175394	5.27777	6.41683	0.0123343	0.127069
81553	NM_030797,XM_005262630,XM_006712108,XM_024453163,XM_024453164,XM_024453165,XM_024453166	CYRIA	CYFIP related Rac1 interactor A	protein_coding	NP_110424.1;XP_005262687.1;XP_006712171.1;XP_024308931.1;XP_024308932.1;XP_024308933.1;XP_024308934.1	25373	.	.	.	2	0.148999	4.8297	6.40737	0.0123964	0.127069
83988	NM_001040624,NM_001040625,NM_001040626,NM_001040627,NM_001040628,NM_001040629,NM_001040630,NM_032041,XM_011517332,XM_011517333,XM_011517334,XM_011517335,XM_017013900,XM_017013901,XM_024447296,XM_024447297,XM_024447298,XM_024447299,XM_024447300,XM_024447301,XM_024447302,XM_024447303,XM_024447304,XR_001745607	NCALD	neurocalcin delta	protein_coding	NP_001035714.1;NP_001035715.1;NP_001035716.1;NP_001035717.1;NP_001035718.1;NP_001035719.1;NP_001035720.1;NP_114430.2;XP_011515634.1;XP_011515635.1;XP_011515636.1;XP_011515637.1;XP_016869389.1;XP_016869390.1;XP_024303064.1;XP_024303065.1;XP_024303066.1;XP_024303067.1;XP_024303068.1;XP_024303069.1;XP_024303070.1;XP_024303071.1;XP_024303072.1	7655	606722	.	.	8	-0.222773	2.23384	6.40664	0.0124013	0.127069
84973	NR_003672,NR_024542,NR_024543	SNHG7	small nucleolar RNA host gene 7	lncRNA	.	28254	.	.	.	9	-0.163972	3.22283	6.41481	0.0123468	0.127069
171558	NM_001243168,NM_001243169,NM_001243170,NM_138296,XM_024446342,XM_024446343,XM_024446344,XM_024446345,XM_024446346	PTCRA	pre T cell antigen receptor alpha	protein_coding	NP_001230097.1;NP_001230098.1;NP_001230099.1;NP_612153.2;XP_024302110.1;XP_024302111.1;XP_024302112.1;XP_024302113.1;XP_024302114.1	21290	606817	.	.	6	0.279512	2.04941	6.41189	0.0123674	0.127069
253635	NM_001278505,NM_001322249,NM_001371856,NM_001371858,NM_001371859,NM_001371860,NM_001371861,NM_001371862,NM_174931,NR_163986,NR_163987	GPATCH11	G-patch domain containing 11	protein_coding	NP_001265434.1;NP_001309178.3;NP_001358785.2;NP_001358787.2;NP_001358788.2;NP_001358789.2;NP_001358790.2;NP_001358791.2;NP_777591.4	26768	.	.	.	2	-0.293484	1.08222	6.40464	0.0124147	0.127069
338442	NM_177551	HCAR2	hydroxycarboxylic acid receptor 2	protein_coding	NP_808219.1	24827	609163	.	.	12	0.229187	5.17804	6.42514	0.0123093	0.127069
340205	NM_001271807,NM_001271808,NM_178174,XM_017010822,XM_017010823,XM_017010824,XM_017010825	TREML1	triggering receptor expressed on myeloid cells like 1	protein_coding	NP_001258736.1;NP_001258737.1;NP_835468.1;XP_016866311.1;XP_016866312.1;XP_016866313.1;XP_016866314.1	20434	609714	.	.	6	0.312275	4.19371	6.41676	0.012392	0.127069
100130872	NR_024569	LOC100130872	uncharacterized LOC100130872	lncRNA	.	.	.	.	.	4	-0.253912	2.52127	6.42353	0.0122931	0.127069
100499489	NR_036533	LOC100499489	uncharacterized LOC100499489	lncRNA	.	.	.	.	.	10	-0.328335	-0.00105872	6.42125	0.012304	0.127069
105371686	XR_002958452	LOC105371686	uncharacterized LOC105371686	lncRNA	.	.	.	.	.	1	0.308258	0.689265	6.40533	0.01241	0.127069
3925	NM_001145454,NM_005563,NM_203399,NM_203401	STMN1	stathmin 1	protein_coding	NP_001138926.1;NP_005554.1;NP_981944.1;NP_981946.1	6510	151442	.	.	1	-0.188544	2.83967	6.40091	0.0124397	0.127158
414777	NR_024052,NR_024053,NR_102326,NR_102327	HCG18	HLA complex group 18	lncRNA	.	31337	.	.	.	6	-0.169213	2.78939	6.40033	0.0124436	0.127158
23132	NM_001322253,NM_001322256,NM_001322257,NM_015106	RAD54L2	RAD54 like 2	protein_coding	NP_001309182.1;NP_001309185.1;NP_001309186.1;NP_055921.2	29123	.	.	.	3	-0.126292	3.1024	6.39449	0.0124829	0.127455
5763	NM_001330333,NM_002824	PTMS	parathymosin	protein_coding	NP_001317262.1;NP_002815.3	9629	168440	.	.	12	0.220304	3.58695	6.39261	0.0125087	0.127464
55363	NM_018437,NM_197978,XM_005252086	HEMGN	hemogen	protein_coding	NP_060907.2;NP_932095.1;XP_005252143.1	17509	610715	.	.	9	0.335507	1.95342	6.39133	0.0125215	0.127464
57007	NM_020311,XM_005246097,XM_005246098,XM_017004516	ACKR3	atypical chemokine receptor 3	protein_coding	NP_064707.1;XP_005246154.1;XP_005246155.1;XP_016860005.1	23692	610376	.	.	2	-0.402824	-0.202887	6.39184	0.0125008	0.127464
107986063	XR_001740603	XPC-AS1	XPC antisense RNA 1	lncRNA	.	55014	.	.	.	3	0.412209	-0.00485725	6.38834	0.0125244	0.127464
2547	NM_001288976,NM_001288977,NM_001288978,NM_001469	XRCC6	X-ray repair cross complementing 6	protein_coding	NP_001275905.1;NP_001275906.1;NP_001275907.1;NP_001460.1	4055	152690	.	.	22	-0.124846	6.62629	6.38476	0.0125486	0.127491
9057	NM_001076785,NM_003983,XM_011523433,XM_011523434,XM_011523438,XM_024450486,XM_024450487,XM_024450488,XR_001752018,XR_002957851,XR_243433	SLC7A6	solute carrier family 7 member 6	protein_coding	NP_001070253.1;NP_003974.3;XP_011521735.1;XP_011521736.1;XP_011521740.1;XP_024306254.1;XP_024306255.1;XP_024306256.1	11064	605641	.	.	16	-0.141524	4.61797	6.38422	0.0125523	0.127491
93436	NM_001199196,NM_033415,XM_005260157,XM_017027484,XM_017027485,XR_001753798	ARMC6	armadillo repeat containing 6	protein_coding	NP_001186125.1;NP_219483.1;XP_005260214.1;XP_016882973.1;XP_016882974.1	25049	.	.	.	19	-0.115644	3.58599	6.38346	0.0125574	0.127491
23208	NM_152280,XM_005245014,XM_017000759	SYT11	synaptotagmin 11	protein_coding	NP_689493.3;XP_005245071.1;XP_016856248.1	19239	608741	.	.	1	-0.172235	3.0429	6.38096	0.0125744	0.127558
653082	NM_001351303,NR_147095,NR_147096,XM_017010110,XM_017010111,XM_017010112,XM_017010113,XM_017010114,XM_017010115,XM_017010116,XM_017010117,XM_017010118,XM_017010119,XM_017010120,XM_017010121,XM_017010122,XM_017010123,XM_017010124,XM_017010125,XM_024446188,XM_024446189	ZDHHC11B	zinc finger DHHC-type containing 11B	protein_coding	NP_001338232.1;XP_016865599.1;XP_016865600.1;XP_016865601.1;XP_016865602.1;XP_016865603.1;XP_016865604.1;XP_016865605.1;XP_016865606.1;XP_016865607.1;XP_016865608.1;XP_016865609.1;XP_016865610.1;XP_016865611.1;XP_016865612.1;XP_016865613.1;XP_016865614.1;XP_024301956.1;XP_024301957.1	32962	.	.	.	5	-0.362923	0.716564	6.3795	0.0125843	0.127558
53831	NM_020370,XM_011538495	GPR84	G protein-coupled receptor 84	protein_coding	NP_065103.1;XP_011536797.1	4535	606383	.	.	12	0.383326	0.341195	6.37672	0.0126032	0.127647
7187	NM_001199427,NM_003300,NM_145725,NM_145726,XM_011537116,XM_011537117,XM_011537118,XM_017021617,XM_017021618,XM_017021619,XM_017021620	TRAF3	TNF receptor associated factor 3	protein_coding	NP_001186356.1;NP_003291.2;NP_663777.1;NP_663778.1;XP_011535418.1;XP_011535419.1;XP_011535420.1;XP_016877106.1;XP_016877107.1;XP_016877108.1;XP_016877109.1	12033	601896	.	.	14	-0.13437	3.46527	6.36996	0.0126493	0.127764
9249	NM_001319225,NM_001324370,NM_004753,XM_006711036,XM_017002809	DHRS3	dehydrogenase/reductase 3	protein_coding	NP_001306154.1;NP_001311299.1;NP_004744.2;XP_006711099.1;XP_016858298.1	17693	612830	.	.	1	-0.186175	3.38538	6.3634	0.0126942	0.127764
11132	NM_023083,NM_023085	CAPN10	calpain 10	protein_coding	NP_075571.2;NP_075573.3	1477	605286	.	.	2	-0.13167	3.62495	6.3684	0.01266	0.127764
23214	NM_001270940,NM_015171,XM_005255198,XM_005255199,XM_011545772,XM_024450212,XM_024450213,XM_024450214,XM_024450215	XPO6	exportin 6	protein_coding	NP_001257869.1;NP_055986.1;XP_005255255.1;XP_005255256.1;XP_011544074.1;XP_024305980.1;XP_024305981.1;XP_024305982.1;XP_024305983.1	19733	608411	.	.	16	0.181758	8.70859	6.35867	0.0127266	0.127764
24139	NM_001193268,NM_001193269,NM_001352051,NM_001352052,NM_001352053,NM_001352054,NM_012155,NR_147899,NR_147900,NR_147901,NR_147902,NR_147903,XM_011526694,XM_011526695,XM_011526700,XM_011526701,XM_017026550,XM_017026551,XM_024451445,XM_024451446,XR_001753642,XR_001753644,XR_001753645,XR_001753648,XR_001753650,XR_001753652,XR_935786	EML2	EMAP like 2	protein_coding	NP_001180197.1;NP_001180198.1;NP_001338980.1;NP_001338981.1;NP_001338982.1;NP_001338983.1;NP_036287.1;XP_011524996.1;XP_011524997.1;XP_011525002.1;XP_011525003.1;XP_016882039.1;XP_016882040.1;XP_024307213.1;XP_024307214.1	18035	617494	.	.	19	-0.130307	3.68801	6.35934	0.012722	0.127764
51283	NM_001330500,NM_016561,XM_005255350	BFAR	bifunctional apoptosis regulator	protein_coding	NP_001317429.1;NP_057645.1;XP_005255407.1	17613	.	.	.	16	-0.120076	2.95483	6.36718	0.0126683	0.127764
57222	NM_001031711,XM_011534597,XM_011534598,XM_017009654,XM_017009655,XM_024446135,XR_001742159	ERGIC1	endoplasmic reticulum-golgi intermediate compartment 1	protein_coding	NP_001026881.1;XP_011532899.1;XP_011532900.1;XP_016865143.1;XP_016865144.1;XP_024301903.1	29205	617946	.	.	5	0.174571	6.73558	6.359	0.0127244	0.127764
84953	NM_032867	MICALCL	MICAL C-terminal like	protein_coding	NP_116256.2	25933	612355	.	.	NA	0.251499	1.97647	6.36109	0.01271	0.127764
91543	NM_080657,XM_011510415	RSAD2	radical S-adenosyl methionine domain containing 2	protein_coding	NP_542388.2;XP_011508717.1	30908	607810	.	.	2	0.604759	2.52601	6.36933	0.0127224	0.127764
139285	NM_152424	AMER1	APC membrane recruitment protein 1	protein_coding	NP_689637.3	26837	300647	.	.	X	-0.277963	0.802708	6.3603	0.0127154	0.127764
101929796	NR_157049	NOTCH2NLR	notch 2 N-terminal like R (pseudogene)	transcribed_pseudogene	.	53925	618026	.	.	1	0.545283	-0.261295	6.36843	0.0126598	0.127764
9219	NM_001330292,NM_004739	MTA2	metastasis associated 1 family member 2	protein_coding	NP_001317221.1;NP_004730.2	7411	603947	.	.	11	-0.100352	5.83371	6.35671	0.0127401	0.127797
129642	NM_001321265,NM_001321266,NM_001321267,NM_138799,NR_135598,NR_135599,NR_135600,NR_135601,NR_135602,NR_135603,NR_135604,NR_135605,NR_135606,XM_011510313,XM_011510314	MBOAT2	membrane bound O-acyltransferase domain containing 2	protein_coding	NP_001308194.1;NP_001308195.1;NP_001308196.1;NP_620154.2;XP_011508615.1;XP_011508616.1	25193	611949	.	.	2	0.276861	2.98794	6.35857	0.0127507	0.127802
6093	NM_005406	ROCK1	Rho associated coiled-coil containing protein kinase 1	protein_coding	NP_005397.1	10251	601702	.	.	18	0.225295	3.42117	6.35171	0.0127831	0.128024
116461	NM_001127394,NM_001300764,NM_001300766,NM_001363643,NM_052965,NR_023349,NR_125335	TSEN15	tRNA splicing endonuclease subunit 15	protein_coding	NP_001120866.1;NP_001287693.1;NP_001287695.1;NP_001350572.1;NP_443197.1	16791	608756	.	.	1	-0.259618	1.3857	6.34289	0.0128356	0.128448
57661	NM_001286581,NM_001286582,NM_001286583,NM_020901,XM_005253025,XM_005253027,XM_011520236,XM_011520237	PHRF1	PHD and ring finger domains 1	protein_coding	NP_001273510.1;NP_001273511.1;NP_001273512.1;NP_065952.2;XP_005253082.1;XP_005253084.1;XP_011518538.1;XP_011518539.1	24351	611780	.	.	11	-0.120347	4.45397	6.33745	0.0128734	0.128624
246330	NM_001098510,NM_001243135,NM_001243136,NM_145065,XM_011544884,XM_017017465	PELI3	pellino E3 ubiquitin protein ligase family member 3	protein_coding	NP_001091980.1;NP_001230064.1;NP_001230065.1;NP_659502.2;XP_011543186.1;XP_016872954.1	30010	609827	.	.	11	-0.197758	2.12774	6.33741	0.0128737	0.128624
4660	NM_001167857,NM_001167858,NM_001197131,NM_001331029,NM_002481,NM_032103,NM_032104,XM_005245206,XM_017001342,XM_017001343,XM_017001345,XM_017001346,XM_017001347,XM_017001348,XM_017001350,XM_017001351,XM_017001352,XM_017001353,XM_017001354,XM_017001355,XR_001737195,XR_001737196,XR_001737197,XR_001737198,XR_001737199,XR_001737200,XR_001737201,XR_001737202,XR_002956646	PPP1R12B	protein phosphatase 1 regulatory subunit 12B	protein_coding	NP_001161329.1;NP_001161330.1;NP_001184060.1;NP_001317958.1;NP_002472.2;NP_115286.1;NP_115287.1;XP_005245263.1;XP_016856831.1;XP_016856832.1;XP_016856834.1;XP_016856835.1;XP_016856836.1;XP_016856837.1;XP_016856839.1;XP_016856840.1;XP_016856841.1;XP_016856842.1;XP_016856843.1;XP_016856844.1	7619	603768	.	.	1	0.198543	5.05202	6.33284	0.0129193	0.128977
9236	NM_001204450,NM_001204451,NM_004748,NM_020739	CCPG1	cell cycle progression 1	protein_coding	NP_001191379.1;NP_001191380.1;NP_004739.3;NP_065790.2	24227	611326	.	.	15	0.216683	4.32843	6.33036	0.012941	0.129092
1819	NM_001330144,NM_001388,XM_005256499,XM_005256500,XM_011523704,XM_011523706,XM_011523707,XM_017024296,XM_017024297,XR_002957980	DRG2	developmentally regulated GTP binding protein 2	protein_coding	NP_001317073.1;NP_001379.1;XP_005256556.1;XP_005256557.1;XP_011522006.1;XP_011522008.1;XP_011522009.1;XP_016879785.1;XP_016879786.1	3030	602986	.	.	17	-0.117968	4.12399	6.30913	0.013072	0.129986
64115	NM_022153	VSIR	V-set immunoregulatory receptor	protein_coding	NP_071436.1	30085	615608	.	.	10	0.172008	9.57516	6.31074	0.0130606	0.129986
84153	NM_032193	RNASEH2C	ribonuclease H2 subunit C	protein_coding	NP_115569.2	24116	610330	.	.	11	-0.114805	4.38429	6.30912	0.013072	0.129986
85414	NM_033102	SLC45A3	solute carrier family 45 member 3	protein_coding	NP_149093.1	8642	605097	.	.	1	0.353488	1.76504	6.31501	0.0130487	0.129986
4033	NM_001204126,NM_001204127,NM_001366540,NM_001366541,NM_001366542,NM_001366543,NM_001366544,NM_001366545,NM_001366546,NM_001366547,NM_001366548,NM_001366549,NM_006152,NR_159366,NR_159367,NR_159368,NR_159369	IRAG2	inositol 1,4,5-triphosphate receptor associated 2	protein_coding	NP_001191055.1;NP_001191056.1;NP_001353469.1;NP_001353470.1;NP_001353471.1;NP_001353472.1;NP_001353473.1;NP_001353474.1;NP_001353475.1;NP_001353476.1;NP_001353477.1;NP_001353478.1;NP_006143.2	6690	602003	.	.	12	0.174516	4.72662	6.30182	0.0131239	0.130398
9203	NM_001171162,NM_001171163,NM_005096,NM_201599,XM_005262309,XM_005262310,XM_011531062	ZMYM3	zinc finger MYM-type containing 3	protein_coding	NP_001164633.1;NP_001164634.1;NP_005087.1;NP_963893.1;XP_005262366.1;XP_005262367.1;XP_011529364.1	13054	300061	.	.	X	-0.142111	3.56346	6.29954	0.0131399	0.130455
353514	NM_021250,NM_181879,NM_181985,NM_181986	LILRA5	leukocyte immunoglobulin like receptor A5	protein_coding	NP_067073.1;NP_870994.1;NP_871714.1;NP_871715.1	16309	606047	.	.	19	0.231205	6.31821	6.3001	0.0131661	0.130612
6949	NM_000356,NM_001008657,NM_001135243,NM_001135244,NM_001135245,NM_001195141,NM_001371623,XM_005268502,XM_005268503,XM_005268504,XM_005268506,XM_005268507,XM_005268508,XM_005268509,XM_011537678,XM_017009792,XM_017009793,XM_017009794,XM_017009795,XR_427778,XR_427779,XR_427780	TCOF1	treacle ribosome biogenesis factor 1	protein_coding	NP_000347.2;NP_001008657.1;NP_001128715.1;NP_001128716.1;NP_001128717.1;NP_001182070.1;NP_001358552.1;XP_005268559.1;XP_005268560.1;XP_005268561.1;XP_005268563.1;XP_005268564.1;XP_005268565.1;XP_005268566.1;XP_011535980.1;XP_016865281.1;XP_016865282.1;XP_016865283.1;XP_016865284.1	11654	606847	.	.	5	-0.146672	4.31276	6.29101	0.0132007	0.130645
54877	NM_017742,NR_126534,XM_006722493,XM_011526044,XM_017025802,XR_001753205,XR_245462	ZCCHC2	zinc finger CCHC-type containing 2	protein_coding	NP_060212.4;XP_006722556.1;XP_011524346.1;XP_016881291.1	22916	.	.	.	18	0.241569	4.04267	6.2954	0.0131996	0.130645
114804	NM_001330501,NM_052916,XM_005257007,XM_011524273,XM_017024117,XM_017024120,XR_001752422	RNF157	ring finger protein 157	protein_coding	NP_001317430.1;NP_443148.1;XP_005257064.1;XP_011522575.1;XP_016879606.1;XP_016879609.1	29402	.	.	.	17	-0.199633	3.61916	6.29438	0.0131826	0.130645
400581	NM_001129778,NM_001353418,XM_011523857,XM_017024635,XM_017024636,XM_017024637	GRAPL	GRB2 related adaptor protein like	protein_coding	NP_001123250.1;NP_001340347.1;XP_011522159.1;XP_016880124.1;XP_016880125.1;XP_016880126.1	37240	.	.	.	17	-0.306146	2.31273	6.28781	0.0132428	0.130959
55717	NM_018117,XM_005269963,XM_017016397,XM_017016398,XM_017016399,XM_017016400,XM_024448075,XR_001747136,XR_001747137,XR_428707	WDR11	WD repeat domain 11	protein_coding	NP_060587.8;XP_005270020.1;XP_016871886.1;XP_016871887.1;XP_016871888.1;XP_016871889.1;XP_024303843.1	13831	606417	.	.	10	-0.196431	3.0964	6.28132	0.01327	0.131125
79828	NM_001321154,NM_001321155,NM_001321156,NM_001321157,NM_001321158,NM_001321159,NM_001321160,NM_001321161,NM_001321162,NM_024770,NR_135568,XM_011511875,XM_017004984,XM_017004985,XM_017004986,XM_017004987,XM_017004988,XM_017004989,XR_001738955,XR_001738956,XR_002959340,XR_002959341,XR_923027,XR_923028	METTL8	methyltransferase like 8	protein_coding	NP_001308083.1;NP_001308084.1;NP_001308085.1;NP_001308086.1;NP_001308087.1;NP_001308088.1;NP_001308089.1;NP_001308090.1;NP_001308091.1;NP_079046.2;XP_011510177.1;XP_016860473.1;XP_016860474.1;XP_016860475.1;XP_016860476.1;XP_016860477.1;XP_016860478.1	25856	609525	.	.	2	-0.267881	1.28102	6.27919	0.0132854	0.131174
9788	NM_001282971,NM_001282974,NM_001363294,NM_001363295,NM_001363296,NM_001363297,NM_001363298,NM_001363299,NM_001363300,NM_001363301,NM_001363302,NM_014751,XM_005251111,XM_005251113,XM_006716700,XM_006716701,XM_006716702,XM_006716703,XM_006716704,XM_006716705,XM_006716706,XM_011517403,XM_011517404,XM_011517407,XM_017014086,XM_017014087,XM_017014088,XM_017014089,XM_017014090,XM_017014091,XM_017014092…	MTSS1	MTSS I-BAR domain containing 1	protein_coding	NP_001269900.1;NP_001269903.1;NP_001350223.1;NP_001350224.1;NP_001350225.1;NP_001350226.1;NP_001350227.1;NP_001350228.1;NP_001350229.1;NP_001350230.1;NP_001350231.1;NP_055566.3;XP_005251168.1;XP_005251170.1;XP_006716763.1;XP_006716764.1;XP_006716765.1;XP_006716766.1;XP_006716767.1;XP_006716768.1;XP_006716769.1;XP_011515705.1;XP_011515706.1;XP_011515709.1;XP_016869575.1;XP_016869576.1;XP_016869577…	20443	608486	.	.	8	-0.186104	3.59132	6.27651	0.0133046	0.131261
175	NM_000027,NM_001171988,NR_033655,XR_001741155	AGA	aspartylglucosaminidase	protein_coding	NP_000018.2;NP_001165459.1	318	613228	.	.	4	-0.216715	1.66348	6.27229	0.0133351	0.131458
6305	NM_001365819,NM_002972,XM_005261935,XM_011530709,XM_011530710,XM_017028905	SBF1	SET binding factor 1	protein_coding	NP_001352748.1;NP_002963.2;XP_005261992.1;XP_011529011.1;XP_011529012.1;XP_016884394.1	10542	603560	.	.	22	-0.123402	6.22857	6.27068	0.0133467	0.131469
642	NM_000386	BLMH	bleomycin hydrolase	protein_coding	NP_000377.1	1059	602403	.	.	17	-0.162336	2.8501	6.26394	0.0133955	0.13153
11252	NM_001184970,NM_001184971,NM_001349968,NM_001349969,NM_001349970,NM_001349971,NM_001349972,NM_001349973,NM_001349974,NM_007229	PACSIN2	protein kinase C and casein kinase substrate in neurons 2	protein_coding	NP_001171899.1;NP_001171900.1;NP_001336897.1;NP_001336898.1;NP_001336899.1;NP_001336900.1;NP_001336901.1;NP_001336902.1;NP_001336903.1;NP_009160.2	8571	604960	.	.	22	0.161623	5.72812	6.26777	0.0133677	0.13153
58472	NM_001271213,NM_021199	SQOR	sulfide quinone oxidoreductase	protein_coding	NP_001258142.1;NP_067022.1	20390	617658	.	.	15	0.141277	5.56641	6.26259	0.0134052	0.13153
83666	NM_001146102,NM_001146103,NM_001146104,NM_001146105,NM_001146106,NM_031458,XM_005247820,XM_011513218,XM_017007304,XM_017007305,XM_017007306,XR_001740305,XR_001740306,XR_001740307,XR_001740308,XR_001740309,XR_002959597	PARP9	poly(ADP-ribose) polymerase family member 9	protein_coding	NP_001139574.1;NP_001139575.1;NP_001139576.1;NP_001139577.1;NP_001139578.1;NP_113646.2;XP_005247877.1;XP_011511520.1;XP_016862793.1;XP_016862794.1;XP_016862795.1	24118	612065	.	.	3	0.199058	5.44225	6.2684	0.0133798	0.13153
343171	NM_001001957	OR2W3	olfactory receptor family 2 subfamily W member 3	protein_coding	NP_001001957.2	15021	616729	.	.	1	0.379236	2.24731	6.26962	0.0133983	0.13153
55037	NM_017952	PTCD3	pentatricopeptide repeat domain 3	protein_coding	NP_060422.4	24717	614918	.	.	2	-0.168801	3.25429	6.25823	0.0134369	0.131738
9308	NM_001040280,NM_001251901,NM_004233	CD83	CD83 molecule	protein_coding	NP_001035370.1;NP_001238830.1;NP_004224.1	1703	604534	.	.	6	-0.245592	1.32938	6.25436	0.0134651	0.131912
2630	NR_002188	GBAP1	glucosylceramidase beta pseudogene 1	transcribed_pseudogene	.	4178	.	.	.	1	-0.359506	0.788319	6.24891	0.0135049	0.132199
79689	NM_001205315,NM_001205316,NM_024636	STEAP4	STEAP4 metalloreductase	protein_coding	NP_001192244.1;NP_001192245.1;NP_078912.2	21923	611098	.	.	7	0.236088	5.7444	6.25179	0.0135215	0.132258
6653	NM_003105	SORL1	sortilin related receptor 1	protein_coding	NP_003096.2	11185	602005	.	.	11	0.176287	8.09334	6.24457	0.0135367	0.132276
85019	NM_001318834,NM_032933,NR_134875,NR_134876,NR_134877,NR_148382,NR_148383,NR_148384,NR_148385,XM_011526233,XM_017026043,XM_017026044,XM_017026045,XM_017026046,XM_017026047,XM_017026048,XM_017026049,XM_017026050,XM_017026051,XM_024451277,XR_001753287,XR_001753288,XR_001753289,XR_001753290,XR_001753291,XR_001753292,XR_001753293,XR_001753294,XR_935259,XR_935260	TMEM241	transmembrane protein 241	protein_coding	NP_001305763.1;NP_116322.3;XP_011524535.1;XP_016881532.1;XP_016881533.1;XP_016881534.1;XP_016881535.1;XP_016881536.1;XP_016881537.1;XP_016881538.1;XP_016881539.1;XP_016881540.1;XP_024307045.1	31723	615430	.	.	18	-0.331525	0.302859	6.24352	0.0135444	0.132276
[truncated: 11,282 more rows]

## Sheet: S4
Table S4. Metascape Gene Ontology (GO) and Kyoto Encyclopedia of Genes and Genomes (KEGG) pathway enrichment analysis result for sALS-control differentially expressed genes.
[truncated: 59 more rows]

[truncated: 12 more sheets: S5, S7, S12a, S12b, S13a, S13b, S13c, S13d, S13e, S13f, S13g, S13h]
